# Supplementary material for: Normality sensing licenses local T cells for innate-like tissue surveillance
Source: Nat Immunol. 2022 Feb 14;23(3):411–22. doi: 10.1038/s41590-021-01124-8 (PMC8901436; doi:10.1038/s41590-021-01124-8)
Supplement: Source Data Fig. 1 — Statistical source data. [file 41590_2021_1124_MOESM3_ESM.xlsx]

## Sheet: 1a
	CD3/F-actin-rich aggregates/cell	WT																Skint1tg																Tac
	0	26.67	40.74	27.69	23.88	31.75	25.76	30.68	22.73	22.22	30.56	35	27.27	25	30.95	17.02	27.03	32.56	28.57	35.14	35.29	35.06	29.73	39.29	35.09	28.13	33.33	29.55	31.15					62.9	56.72	61.25	32.47	62.5	48.65	55.56	53	53.66	25	42	46.84
	1	48.89	27.78	35.38	34.33	34.92	28.79	38.64	34.85	42.22	33.33	45	45.45	37.5	35.71	34.04	37.84	34.88	33.93	35.14	44.12	28.57	40.54	33.93	29.82	53.13	43.59	47.73	36.07					30.65	31.34	23.75	28.57	28.41	28.38	25	34	31.71	30	44	27.85
	2	13.33	22.22	18.46	25.37	25.4	25.76	21.59	27.27	33.33	29.17	15	24.24	31.25	21.43	31.91	32.43	22.09	25	24.32	14.71	20.78	21.62	17.86	22.81	15.63	17.95	13.64	24.59					4.84	10.45	10	20.78	9.09	13.51	16.67	12	12.2	35	10	18.99
	3	8.89	9.26	15.38	14.93	7.94	15.15	6.82	13.64	2.22	5.56	2.5	3.03	6.25	11.9	12.77	2.7	9.3	8.93	5.41	4.41	11.69	5.41	7.14	10.53	3.13	5.13	6.82	6.56					1.61	1.49	2.5	12.99	0	8.11	1.39	1	2.44	2.5	4	5.06
	4+	2.22	0	3.08	1.49	0	4.55	2.27	1.52	0	1.39	2.5	0	0	0	4.26	0	1.16	3.58	0	1.47	3.9	2.7	1.79	1.75	0	0	2.27	1.64					0	0	2.5	5.2	0	1.35	1.39	0	0	7.5	0	1.27
	Each column represents mean frequency distribution of one mouse
[truncated: 7 more columns]

## Sheet: 1b
	CD3/F-actin-rich aggregates/cell	isotype control										anti-Skint1 Ab
	0	26.03	23.44	35.42	28.57	29.23	22.39	23.88	30.56	20.63		42.11	40.32	49.49	45.76	34.29	44.44	44.12	47.56	46.15	41.18
	1	34.25	40.63	41.67	46.43	33.85	40.3	52.24	31.94	46.03		36.84	38.71	31.31	35.59	34.29	33.33	32.35	25.61	32.05	35.29
	2	30.14	26.56	18.75	23.21	27.69	26.87	20.9	20.83	25.4		15.79	16.13	18.18	11.86	22.86	11.11	20.59	17.07	17.95	16.18
	3	6.85	7.81	2.08	1.79	9.23	5.97	2.99	13.89	7.94		3.95	1.61	1.01	6.78	7.14	11.11	1.47	7.32	3.85	5.88
	4+	2.74	1.56	2.08	0	0	4.48	0	2.78	0		1.32	3.23	0	0	1.43	0	1.47	2.44	0	1.47
	Each column represents mean frequency distribution of one mouse
