# Supplementary material for: Normality sensing licenses local T cells for innate-like tissue surveillance
Source: Nat Immunol. 2022 Feb 14;23(3):411–22. doi: 10.1038/s41590-021-01124-8 (PMC8901436; doi:10.1038/s41590-021-01124-8)
Supplement: Source Data Fig. 2 — Statistical source data. [file 41590_2021_1124_MOESM4_ESM.xlsx]

## Sheet: 2a
		Vg5+ 17D1+ DETC x104 per ear			LC x 104 per ear
	Treatment	Isotype	α-Skint1		Isotype	a-Skint1
		0.640909	0.788149		0.718713	0.847148
		1.20896	0.782069		1.26556	1.14452
		0.884416	0.695108		0.997976	0.842017
		0.410026	0.465772		0.480583	0.945831
		0.645417	1.18517		1.26303	1.27386
		0.954618	0.946585		1.14843	1.43528
		0.468668	0.936097		1.09135	1.45052
		0.617321	0.978226		1.17783	1.30752

## Sheet: 2b
	Ear thickness (mm)	Isotype								a-Skint1
	Injected	0.249	0.254	0.258333	0.260333	0.27	0.277	0.261667	0.255	0.325333	0.369	0.341667	0.333667	0.34	0.305333	0.355667	0.307
	Contralateral	0.241667	0.249333	0.248667	0.238	0.261667	0.273667	0.235	0.254667	0.256333	0.265	0.242	0.259333	0.265667	0.237333	0.266333	0.248667

## Sheet: 2c
		Epidermal thickness (um)
	Strain	Isotype	α-Skint1
		13.3616	19.0522
		13.8385	16.7474
		14.2274	18.9644
		12.9514	16.9026
		12.5058	18.7228

## Sheet: 2d
		CD5+ ab T cells x103 per ear
	Treatment	Isotype	a-Skint1
		0.0447801	0.579104
		0.282967	1.21685
		0.132742	0.312617
		0.269998	0.301914
		0.192363	0.296003
		0.216411	0.382512
		0.157484	0.931529
		0.146426	1.02807
		0.0742809	0.54818
		0.154428	0.20351

## Sheet: 2e
	TEWL (g/m2/h)	Isotype								α-Skint1
	WT	7.1	8.6	7.4	6.3	8.9	7	6.3	7	14.3	13.4	13.7	13.7	12.8	15.2	12.4	16
	Tcrd-/-	10.1	9.8	9.7	9.7	10.2	10.8	11.4		9.6	9.8	9.2	13	10.7	13.2	10.1

## Sheet: 2f
		Il13 mRNA (fold)
	Treatment	Isotype	a-Skint1
		0.772539	0.987828
		1.06053	1.0378
		1.43098	0.611329
		0.735958	0.47403
		1.54941	0.399724
		1.03122	0.515371
		0.385291	0.635367
		1.03408	0.487556
			0.40785
			0.23044

## Sheet: 2g
		Tgm1 mRNA (fold)			Lor mRNA (fold)
	Treatment	Isotype	a-Skint1		Isotype	a-Skint1
		0.851656	0.399694		1.1809	0.779983
		1.47897	0.471848		1.0112	0.638977
		0.939285	0.410846		0.99011	0.565095
		0.730085	0.7788		0.817784	0.88795
		1.28885	0.418602		1.79203	0.363661
		0.83992	0.674609		0.700886	0.467343
		1.10392	0.583279		0.841021	0.441486
		0.767311	0.203441		0.666064	0.181052

## Sheet: 2h
		Annexin V+ live % KC
	Treatment	Isotype	α-Skint1
		30.7	47.2
		22.7	38.1
		30	39.5
		28.9	38.4
		24.8	39.6
		25.5	39.3
		22.4	36.9
		22.4	38.4

## Sheet: 2i
		MHC-IIhi CD86+ % LC
	Treatment	Isotype	a-Skint1
		0.62	1.42
		1.03	1.83
		2.17	3.53
		1.18	1.5
		1.23	2.06
		1.2	1.69
		0.85	1.86
		1.18	2.13
