# Supplementary material for: Normality sensing licenses local T cells for innate-like tissue surveillance
Source: Nat Immunol. 2022 Feb 14;23(3):411–22. doi: 10.1038/s41590-021-01124-8 (PMC8901436; doi:10.1038/s41590-021-01124-8)
Supplement: Source Data Fig. 3 — Statistical source data. [file 41590_2021_1124_MOESM5_ESM.xlsx]

## Sheet: 3d
	Nur77-GFP MFI	4-1BBhi DETC					4-1BBlo DETC
	Isotype	62	67	54	52	49	40.1	41	35	30.9	33.9
	a-Skint1	32.4	32.5	32.8	35.1	24.9	25.4	28.2	25.4	31.9	26.7
	gMFI of GFP channel from GFP negative control subtracted from gMFI values

## Sheet: 3f
		Composition (%)
	Cluster	Isotype	a-Skint1
	0	55.0694	50.6854
	1	35.5656	42.892
	2	5.68303	4.78873
	3	3.68196	1.6338

## Sheet: 3h
	Gene	avg_logFC Skint1 Ab/isotype	-log10 P value
	Xcl1	-0.768322	38.6709
	Ptpn6	-0.39824	64.4167
	Hspa1a	-0.343649	13.268
	Gzmc	-0.330619	5.95127
	Hspa1b	-0.326039	14.1532
	Tnfrsf9	-0.289243	18.5888
	Uba52	-0.28698	78.3518
	Hsph1	-0.248756	18.1288
	Atf3	-0.238526	3.09393
	Pltp	-0.231571	33.4801
	Spty2d1	-0.224282	12.5383
	AC160336.1	-0.221685	11.7183
	Tnfrsf13b	-0.210011	25.2656
	Hspa5	-0.208679	5.76828
	Trdc	-0.207993	69.2905
	Trdv4	-0.202024	24.8572
	Trbc1	-0.183211	24.4479
	Gem	-0.179895	26.2033
	Hsp90aa1	-0.177177	5.00384
	Ctla2a	-0.175786	18.697
	Hist1h2ap	-0.17512	9.42065
	Ctnnbl1	-0.174355	18.6594
	Sept7	-0.174015	20.3434
	Dennd4a	-0.17148	9.10901
	Rgs2	-0.169043	15.8896
	Unc5b	-0.16739	14.9575
	Nrgn	-0.155674	6.59932
	Gm10076	-0.154375	15.4876
	Rgs1	-0.153164	6.78452
	Rap1a	-0.152748	18.7234
	Rgs10	-0.148783	14.8267
	Grcc10	-0.147831	12.5376
	Fam46a	-0.147106	7.44136
	Pik3r1	-0.145773	10.6365
	Cops4	-0.144486	15.439
	Rasa2	-0.140026	9.49653
	Sytl3	-0.138569	9.20495
	Sept11	-0.137481	8.60399
	Gstm5	-0.136089	9.3567
	Nap1l5	-0.135909	3.9986
	Gcsam	-0.135304	24.6567
	Fam83a	-0.134825	9.65809
	Rel	-0.133231	5.76439
	Tmem154	-0.133046	9.15227
	Cd247	-0.130935	18.8221
	Lrmp	-0.129211	8.84196
	Hspd1	-0.12808	5.87817
	Cxcr6	-0.125942	6.05524
	Tob2	-0.125722	2.9918
	Cenpa	-0.125632	3.09087
	Hspa8	-0.125343	10.8398
	Il12rb2	-0.123386	7.70754
	Bin1	-0.12333	5.99978
	Gstp1	-0.122312	9.09959
	Emd	-0.12008	6.01546
	Hnrnpa1	-0.118676	5.48313
	Zap70	-0.118486	8.48556
	Map2	-0.116982	13.7605
	Nme2	-0.115318	12.0714
	Trbc2	-0.114428	4.86551
	Vgll4	-0.114206	6.27391
	Atp1b1	-0.112652	5.91868
	Il2rb	-0.112539	7.76194
	Coro2a	-0.111486	8.01099
	Scn1b	-0.110783	7.5431
	Gm47283	-0.110371	4.26634
	Ifrd1	-0.110367	4.06683
	Rock1	-0.110329	4.78978
	Adora3	-0.109804	3.49902
	Hspe1	-0.107479	3.0438
	Ramp3	-0.107238	3.36965
	Rheb	-0.106167	4.7339
	Eif5	-0.105357	5.84092
	Slc16a10	-0.104817	11.5584
	Ly6g5b	-0.10449	2.9596
	Scp2	-0.104059	9.22927
	Crlf2	-0.103958	5.3062
	Ubb	-0.103685	7.04956
	Rpl29	-0.103391	5.84201
	Gna13	-0.103043	3.2464
	Hdac7	-0.102091	5.41964
	Scin	-0.101686	5.9719
	Emb	-0.101632	3.77473
	Dnaja1	-0.101524	5.94149
	Ctla2b	-0.100998	2.27559
	Ddx3x	-0.100505	6.244
	Vmp1	-0.0997194	4.24345
	Gla	-0.0993444	2.61943
	Rab27a	-0.0992432	5.07786
	Malt1	-0.0989447	1.96791
	H2-D1	-0.098101	3.31641
	Purb	-0.0980663	2.5383
	Xist	-0.0977372	3.03314
	Ighm	-0.0974869	2.48552
	Rcn3	-0.0974623	8.13848
	Ets1	-0.0972318	4.48567
	Nrbf2	-0.0969918	4.23137
	Gm8797	-0.0969026	4.30366
	Nfkb1	-0.0968636	3.17825
	H2-T23	-0.0961289	3.51838
	Erh	-0.0960584	6.31351
	Pitpnm2	-0.0949731	2.58953
	Syncrip	-0.0943001	3.28579
	Lin54	-0.0932939	3.02443
	Dynll1	-0.0932633	4.3547
	Gm10260	-0.0931884	4.234
	Anxa2	-0.0931509	2.96726
	Cela1	-0.0926225	4.20923
	Iqgap1	-0.0915925	4.69054
	Lbh	-0.0911184	2.57923
	Macf1	-0.0909262	2.75631
	Plec	-0.0897132	2.93828
	Zfp318	-0.0896532	3.65471
	Slc25a5	-0.0893306	3.47036
	Traf4	-0.0889159	2.26166
	Stt3b	-0.0886852	5.21006
	Pld3	-0.0886292	2.81225
	Snx18	-0.0881265	1.93238
	Sik1	-0.0880798	4.56108
	Hsp90ab1	-0.0879726	7.09433
	Pkp3	-0.0875728	4.22793
	Prkacb	-0.087174	10.3458
	Impact	-0.0871643	1.96486
	Kif1b	-0.086872	3.68998
	Trf	-0.0859644	1.80298
	C1qtnf6	-0.0848988	4.99001
	Itk	-0.0848789	1.51942
	Zfp706	-0.0848552	2.94812
	Vps37b	-0.0847858	1.76955
	Ssr4	-0.0843383	1.58431
	Ago2	-0.0836689	1.70283
	Arl5b	-0.0836658	3.45198
	Ctnnd2	-0.083639	1.91985
	Nr4a3	-0.0836136	1.6315
	Lmna	-0.083588	2.83691
	Crem	-0.0817359	4.74779
	Jaml	-0.0816998	3.00493
	Sub1	-0.0814292	2.32251
	Nrcam	-0.0810521	2.84241
	Serpinb6b	-0.0807443	1.54893
	Pfdn6	-0.0800798	4.13388
	Tnfaip3	-0.0798059	1.77142
	Zmat4	-0.0792617	2.30941
	Hsd17b13	-0.0789095	2.6187
	Tpm4	-0.0788305	3.13388
	Sypl	-0.0787203	2.75371
	Ctr9	-0.0780952	2.13322
	Ssr1	-0.0780426	1.9012
	Cwc25	-0.0769281	1.6346
	Vasp	-0.0763623	2.91949
	H2-Q4	-0.0763126	3.5259
	Cox20	-0.0760858	4.48914
	Rps6ka3	-0.0759705	3.06466
	Eif4g2	-0.0758547	1.6402
	Suz12	-0.0757766	2.03183
	Cldnd1	-0.0756797	2.50377
	Havcr2	-0.0756757	5.15113
	Arnt2	-0.0754184	2.21907
	Unc119	-0.0751022	3.6252
	Mfsd4a	-0.0748365	2.31126
	Ndfip2	-0.0748281	1.91587
	Zfp36l2	-0.0747624	2.61313
	Rnf141	-0.0746734	4.67596
	C030029H02Rik	-0.0742785	10.1728
	Ctdsp2	-0.0740914	2.58418
	Ubxn4	-0.0739956	1.35983
	Tet2	-0.0734695	4.39015
	Hspa4l	-0.0728771	2.96017
	Ubn1	-0.0727569	3.77809
	Srgn	-0.0726806	4.96186
	Ptprcap	-0.0726578	1.91604
	Hnrnpa3	-0.0715386	2.83929
	Ank	-0.0714392	3.77445
	Ptpn2	-0.0714383	2.28789
	Rpl23a	-0.0713587	3.84883
	Fbxw7	-0.0704215	2.50951
	Dnajc15	-0.0698891	2.97909
	Hnrnpu	-0.0693995	1.42966
	Mbnl2	-0.0692496	1.70797
	Calm1	-0.06918	2.38104
	Plekha2	-0.0688731	1.34484
	Ahsa1	-0.0685063	1.74724
	Prkd2	-0.0683906	1.48701
	Stx6	-0.0683843	1.89691
	Tjp1	-0.0682506	2.7927
	Pcyt1a	-0.0680554	4.33709
	Eif3b	-0.067484	2.20649
	Mrpl20	-0.0667336	1.468
	Jtb	-0.0664469	1.3933
	Usp14	-0.066431	1.55809
	Azin1	-0.06618	1.30616
	Rfc2	-0.0654766	1.80649
	Wdr26	-0.0653111	1.50878
	Hspa9	-0.0649856	3.24665
	Ahrr	-0.0649424	2.51542
	Cacybp	-0.0648601	1.7358
	Trpm6	-0.0640888	1.7855
	Kit	-0.0640701	2.66541
	Nek6	-0.0637868	3.7368
	Ighd	-0.0636755	2.19031
	Klrb1f	-0.0633529	2.24733
	Snx9	-0.0623192	2.36315
	Gm10073	-0.0622309	1.84709
	Ski	-0.0618242	1.79415
	Ppp2r5a	-0.0613835	1.56014
	Tceal3	-0.0607727	2.65434
	Trib2	-0.060128	2.51611
	Nme7	-0.0601012	1.82789
	Igsf8	-0.0597864	1.37383
	Xdh	-0.0597178	2.67822
	Dlst	-0.0579831	1.41692
	Eif4g3	-0.057086	1.34386
	Clp1	-0.056949	1.35042
	Arhgap18	-0.0567575	2.15423
	Samd11	-0.0562416	1.30558
	Rps6ka5	-0.0561165	1.53831
	Cd68	-0.0560648	1.40487
	Glb1	-0.0558037	3.42018
	Trat1	-0.0557868	1.33456
	Bag3	-0.0545639	2.67284
	Wdr75	-0.0535169	2.2575
	Fgd6	-0.0530851	2.40612
	Gnas	-0.0524513	3.86991
	Cox18	-0.051431	1.77824
	Col16a1	-0.0496238	6.3898
	Lman2l	-0.0492135	1.72899
	Syne2	-0.048746	2.27685
	Rpl13a-ps1	-0.0474016	2.07223
	Hps6	-0.0465617	1.91623
	Ppp1r15b	-0.0451502	1.66733
	Cdh17	-0.0447627	1.67803
	Srp54a	-0.044699	1.77385
	Il6st	-0.0433301	2.00494
	Tmsb4x	-0.0432838	2.82401
	Tinagl1	-0.032756	4.77971
	Ptpro	-0.0274069	2.20698
	mt-Atp6	0.0405293	8.17135
	Cd3e	0.0432348	4.57935
	Rpl23	0.0432844	4.08257
	Rps3	0.0458828	2.83033
	Rpl28	0.047245	2.639
	Rpl19	0.0485042	6.10182
	Rps9	0.0485662	3.74805
	Rps27a	0.0512969	5.82636
	Rps7	0.0526138	4.85822
	Rpl6	0.0527614	3.12678
	Emp3	0.0528729	2.13104
	Rps4x	0.053032	4.67489
	Fcer1g	0.0531739	5.04853
	Rpl9	0.055932	7.86344
	Rpl8	0.0574542	5.53278
	Hist1h4j	0.0579397	1.93258
	Rps15a	0.0579914	7.11955
	S100a4	0.0592236	7.9756
	Rps20	0.0605847	6.79476
	Rps5	0.0618113	6.62966
	Rpl30	0.0636488	10.3213
	Rpl27a	0.0645989	12.809
	Rpl36	0.0647152	9.41835
	Rpl13	0.0655494	12.516
	Rpl39	0.0680892	12.11
	Tspo	0.0689576	2.1389
	Fau	0.069807	16.183
	Rps24	0.0701081	14.1524
	Serf2	0.0718541	5.15707
	Rps12	0.0722675	9.56665
	Malat1	0.0724549	12.6044
	Rpl34	0.0729129	13.056
	mt-Cytb	0.0766723	19.918
	Rps19	0.0772543	8.44936
	Pfdn5	0.0794266	5.28161
	Sh3bgrl3	0.0803523	6.58397
	Rps10	0.0803988	17.9801
	Rpl38	0.0807932	19.0507
	Rps11	0.0813599	21.8661
	Rpl37	0.0823213	17.9868
	Rpl37a	0.0839176	25.0055
	Rps16	0.0850709	23.5595
	Rpl35a	0.0852524	24.2194
	Ftl1	0.0861472	3.63203
	Rpl21	0.0871409	23.5708
	Tmsb10	0.0880913	19.0255
	Rpl22	0.0880918	12.8766
	Rgcc	0.0883127	4.60449
	Cirbp	0.0933301	3.9897
	Ly6e	0.0983604	8.26997
	Rps21	0.100795	30.8155
	Rps28	0.10512	24.2583
	Cx3cr1	0.111586	2.8693
	Hist2h4	0.111859	1.87282
	Lgals1	0.118158	9.49781
	Rps27	0.12504	49.0508
	Ltb	0.127876	2.75073
	S100a6	0.128986	43.3926
	Crip1	0.134138	25.4575
	Cd7	0.143145	45.0627
	Bst2	0.143866	9.95702
	Rps29	0.145163	81.0949
	Cd52	0.146059	30.1847
	Trgv2	0.146842	3.46638
	Tsc22d3	0.152042	7.95214
	Ly6a	0.157224	8.75075
	Tcrg-C2	0.163029	7.18045
	Pcp4	0.169465	9.34241
	Ier2	0.192517	5.08072
	Egr1	0.243866	7.70514

## Sheet: 3i
		4-1BBhi % of DETC
	Treatment	Isotype	a-Skint1
		5.21	1.82
		2.62	2.29
		3.88	2.95
		6.11	2.16
		4.52	2.59
		5.22	1.97
		6.02	1.29
		4.06	2.09
		4.86	3.2
		3.51	1.9

## Sheet: 3j
	GSEA of Skint1 Ab vs Isotype using signature of thymic Skint1 selection
	NAME	PROBE	GENE SYMBOL	GENE_TITLE	RANK IN GENE LIST	RANK METRIC SCORE	RUNNING ES	CORE ENRICHMENT
	row_0	LTB	null	null	15	0.127876	0.00583092	No
	row_1	LGALS1	null	null	17	0.118158	0.0126123	No
	row_2	CD69	null	null	28	0.0949242	0.0187827	No
	row_3	SLC38A2	null	null	46	0.084582	0.0244778	No
	row_4	GADD45G	null	null	59	0.0778275	0.0305124	No
	row_5	D030056L22RIK	null	null	66	0.0744456	0.0369544	No
	row_6	KLF2	null	null	110	0.0628812	0.0408843	No
	row_7	ELK3	null	null	123	0.0600166	0.0469189	No
	row_8	EDF1	null	null	162	0.0530059	0.0511883	No
	row_9	EMP3	null	null	163	0.0528729	0.0580376	No
	row_10	HIST1H3D	null	null	176	0.0517903	0.0640722	No
	row_11	RPS27A	null	null	182	0.0512969	0.070582	No
	row_12	DDIT4	null	null	294	0.0420548	0.0698952	No
	row_13	PGP	null	null	305	0.041176	0.0760656	No
	row_14	PRR13	null	null	345	0.038287	0.0802671	No
	row_15	AK2	null	null	396	0.0352563	0.0837217	No
	row_16	ZRANB2	null	null	712	0.0263352	0.0691846	No
	row_17	ITM2A	null	null	815	0.024419	0.0691088	No
	row_18	PRRC1	null	null	817	0.0244137	0.0758903	No
	row_19	SLC29A1	null	null	923	0.0225368	0.0756108	No
	row_20	SFXN1	null	null	1055	0.0204733	0.0735661	No
	row_21	SEC11A	null	null	1071	0.0202462	0.079397	No
	row_22	NACA	null	null	1142	0.0193653	0.0814938	No
	row_23	NFKBIA	null	null	1293	0.0175966	0.0781591	No
	row_24	CD9	null	null	1296	0.0175742	0.0848726	No
	row_25	ZDHHC6	null	null	1533	0.01541	0.0756991	No
	row_26	CCND2	null	null	1538	0.0153774	0.0822769	No
	row_27	PRICKLE3	null	null	1550	0.0152137	0.0883794	No
	row_28	HIST1H4A	null	null	1653	0.0144085	0.0883036	No
	row_29	MYL6	null	null	1769	0.0132515	0.0873452	No
	row_30	DARS	null	null	1774	0.013207	0.0939229	No
	row_31	NT5E	null	null	2153	0.0104575	0.0751086	No
	row_32	CHCHD10	null	null	2277	0.00981009	0.073607	No
	row_33	CLK1	null	null	2381	0.00932442	0.0734633	No
	row_34	MCM7	null	null	2553	0.00841239	0.0687029	No
	row_35	ADSS	null	null	3353	0.00529514	0.0213055	No
	row_36	GTPBP4	null	null	3629	0.0044634	0.00948414	No
	row_37	UCK2	null	null	3921	0.00371964	-0.00342349	No
	row_38	EIF4A2	null	null	3963	0.00362871	0.0006422	No
	row_39	SHMT1	null	null	4091	0.0032927	-0.00113093	No
	row_40	ADD3	null	null	4525	0.00251932	-0.0236794	No
	row_41	ENO3	null	null	4909	0.00195125	-0.0428332	No
	row_42	SMN1	null	null	5184	0.00161407	-0.0545867	No
	row_43	CSNK2A2	null	null	5606	0.00117772	-0.0763204	No
	row_44	HNRNPH1	null	null	5692	0.0010649	-0.075242	No
	row_45	AKR1C18	null	null	6030	0.000671619	-0.0912727	No
	row_46	CD28	null	null	6037	0.000666988	-0.0848308	No
	row_47	EPHX1	null	null	6583	2.19857e-05	-0.114983	No
	row_48	SLC35C1	null	null	6783	-0.000208427	-0.121645	No
	row_49	ACAA2	null	null	7083	-0.000531985	-0.135096	No
	row_50	PDLIM1	null	null	7604	-0.00106959	-0.163551	No
	row_51	GLIPR2	null	null	7800	-0.00126086	-0.169941	No
	row_52	AKR1C12	null	null	8048	-0.00152396	-0.179861	No
	row_53	RASA3	null	null	8804	-0.00249722	-0.224271	No
	row_54	EIF5A	null	null	8819	-0.00252791	-0.218372	No
	row_55	UCHL5	null	null	8823	-0.00253566	-0.211727	No
	row_56	PPIF	null	null	9255	-0.00328634	-0.234139	No
	row_57	NIP7	null	null	9579	-0.00390325	-0.249219	No
	row_58	HIST2H2BE	null	null	9724	-0.00425194	-0.252147	No
	row_59	A230050P20RIK	null	null	9853	-0.00461025	-0.253988	No
	row_60	EGR3	null	null	9870	-0.00467699	-0.248225	No
	row_61	ENDOD1	null	null	9966	-0.00495395	-0.247825	No
	row_62	PGLYRP1	null	null	10001	-0.00504543	-0.243284	No
	row_63	VDAC3	null	null	10180	-0.00562443	-0.24852	No
	row_64	HNRNPA2B1	null	null	10243	-0.00580403	-0.24588	No
	row_65	NUP205	null	null	10383	-0.00624305	-0.248468	No
	row_66	GEMIN6	null	null	10631	-0.00710514	-0.258388	No
	row_67	PPTC7	null	null	10803	-0.0076988	-0.263149	No
	row_68	PLP2	null	null	11143	-0.00919197	-0.279315	No
	row_69	MLF2	null	null	11296	-0.0100117	-0.282786	No
	row_70	MAPRE1	null	null	11355	-0.010316	-0.279874	No
	row_71	COQ5	null	null	11619	-0.0116201	-0.290881	No
	row_72	EZH2	null	null	11647	-0.0117325	-0.285865	No
	row_73	SUMO1	null	null	11709	-0.0120412	-0.283157	No
	row_74	BIRC5	null	null	11883	-0.012967	-0.288053	No
	row_75	ACADM	null	null	11927	-0.0131886	-0.284123	No
	row_76	ZFP330	null	null	11998	-0.0136375	-0.282026	No
	row_77	PKP4	null	null	12255	-0.0154149	-0.292558	Yes
	row_78	ACTB	null	null	12276	-0.0155662	-0.287066	Yes
	row_79	AP1M1	null	null	12295	-0.0156593	-0.281439	Yes
	row_80	LSM3	null	null	12402	-0.0165034	-0.281786	Yes
	row_81	UBE2K	null	null	12485	-0.0170548	-0.280504	Yes
	row_82	KLHDC2	null	null	12594	-0.0178788	-0.280987	Yes
	row_83	RWDD1	null	null	12595	-0.0178822	-0.274138	Yes
	row_84	BTG1	null	null	12677	-0.0186198	-0.272788	Yes
	row_85	PPAN	null	null	12690	-0.0187068	-0.266754	Yes
	row_86	EHD4	null	null	12694	-0.0187468	-0.260108	Yes
	row_87	CYP51	null	null	12745	-0.0191633	-0.256653	Yes
	row_88	UMPS	null	null	12753	-0.019236	-0.250279	Yes
	row_89	LCP1	null	null	12792	-0.0196149	-0.24601	Yes
	row_90	HSF1	null	null	12978	-0.0212523	-0.251721	Yes
	row_91	PFKP	null	null	13106	-0.0225377	-0.253494	Yes
	row_92	IVNS1ABP	null	null	13173	-0.0232163	-0.251126	Yes
	row_93	SH2D2A	null	null	13198	-0.0234696	-0.245906	Yes
	row_94	GTF2F2	null	null	13385	-0.0258269	-0.251685	Yes
	row_95	SUMO3	null	null	13485	-0.0273015	-0.251557	Yes
	row_96	NFYB	null	null	13655	-0.0299173	-0.256181	Yes
	row_97	TAGAP	null	null	13700	-0.0304455	-0.252319	Yes
	row_98	IGF2R	null	null	13702	-0.0304552	-0.245538	Yes
	row_99	RGS16	null	null	13706	-0.0304882	-0.238892	Yes
	row_100	GNL3	null	null	13728	-0.0309029	-0.233469	Yes
	row_101	HDGF	null	null	13745	-0.0313545	-0.227706	Yes
	row_102	MSN	null	null	13789	-0.0320108	-0.223776	Yes
	row_103	PRKCH	null	null	13813	-0.0322861	-0.218488	Yes
	row_104	RBBP7	null	null	13826	-0.0326997	-0.212453	Yes
	row_105	MORF4L1	null	null	13837	-0.0330179	-0.206283	Yes
	row_106	SDCBP	null	null	13849	-0.0331816	-0.200181	Yes
	row_107	RABGGTB	null	null	13851	-0.033268	-0.193399	Yes
	row_108	CISH	null	null	13914	-0.0345498	-0.190759	Yes
	row_109	RNF19A	null	null	13925	-0.0346634	-0.184589	Yes
	row_110	CD160	null	null	13953	-0.035424	-0.179573	Yes
	row_111	MYO1G	null	null	13987	-0.0362504	-0.174964	Yes
	row_112	MED14	null	null	14002	-0.036558	-0.169065	Yes
	row_113	PPIC	null	null	14013	-0.0368777	-0.162895	Yes
	row_114	NFKBID	null	null	14017	-0.0368913	-0.156249	Yes
	row_115	NASP	null	null	14020	-0.0369876	-0.149535	Yes
	row_116	UBLCP1	null	null	14048	-0.0377536	-0.144519	Yes
	row_117	RPS15	null	null	14055	-0.0379665	-0.138077	Yes
	row_118	ZYX	null	null	14060	-0.0380947	-0.131499	Yes
	row_119	IRF2	null	null	14083	-0.038619	-0.126144	Yes
	row_120	PPP2CA	null	null	14085	-0.0386489	-0.119362	Yes
	row_121	TPI1	null	null	14168	-0.0413903	-0.11808	Yes
	row_122	ARPC5	null	null	14198	-0.0420955	-0.1132	Yes
	row_123	VIM	null	null	14200	-0.0421308	-0.106419	Yes
	row_124	CTSW	null	null	14230	-0.042942	-0.101538	Yes
	row_125	ZFP36L1	null	null	14402	-0.0504257	-0.106299	Yes
	row_126	GSPT1	null	null	14405	-0.0505229	-0.099585	Yes
	row_127	TPM3	null	null	14451	-0.052718	-0.0957909	Yes
	row_128	WDR75	null	null	14464	-0.0535169	-0.0897563	Yes
	row_129	CYTIP	null	null	14486	-0.0549723	-0.0843327	Yes
	row_130	NDFIP1	null	null	14529	-0.0583301	-0.0803349	Yes
	row_131	PGK1	null	null	14562	-0.0613784	-0.0756582	Yes
	row_132	ISY1	null	null	14617	-0.0667057	-0.0724751	Yes
	row_133	EIF4G2	null	null	14694	-0.0758547	-0.0707857	Yes
	row_134	TPM4	null	null	14710	-0.0788305	-0.0649548	Yes
	row_135	LMNA	null	null	14725	-0.083588	-0.059056	Yes
	row_136	ANXA2	null	null	14760	-0.0931509	-0.054515	Yes
	row_137	DNAJB1	null	null	14797	-0.105264	-0.0501099	Yes
	row_138	EIF5	null	null	14798	-0.105357	-0.0432606	Yes
	row_139	HSPA8	null	null	14821	-0.125343	-0.0379049	Yes
	row_140	HSPD1	null	null	14825	-0.12808	-0.0312593	Yes
	row_141	NRGN	null	null	14847	-0.155674	-0.0258357	Yes
	row_142	HSPA1B	null	null	14870	-0.326039	-0.02048	Yes
	row_143	HSPA1A	null	null	14872	-0.343649	-0.0136986	Yes
	row_144	PTPN6	null	null	14873	-0.39824	-0.0068493	Yes
	row_145	XCL1	null	null	14874	-0.768322	1.62108e-08	Yes
