# Supplementary material for: Normality sensing licenses local T cells for innate-like tissue surveillance
Source: Nat Immunol. 2022 Feb 14;23(3):411–22. doi: 10.1038/s41590-021-01124-8 (PMC8901436; doi:10.1038/s41590-021-01124-8)
Supplement: Source Data Fig. 4 — Statistical source data. [file 41590_2021_1124_MOESM6_ESM.xlsx]

## Sheet: 4c
	Cluster 0									Cluster 1									Cluster 2									Cluster 3
	NAME	PROBE	GENE SYMBOL	GENE_TITLE	RANK IN GENE LIST	RANK METRIC SCORE	RUNNING ES	CORE ENRICHMENT		NAME	PROBE	GENE SYMBOL	GENE_TITLE	RANK IN GENE LIST	RANK METRIC SCORE	RUNNING ES	CORE ENRICHMENT		NAME	PROBE	GENE SYMBOL	GENE_TITLE	RANK IN GENE LIST	RANK METRIC SCORE	RUNNING ES	CORE ENRICHMENT		NAME	PROBE	GENE SYMBOL	GENE_TITLE	RANK IN GENE LIST	RANK METRIC SCORE	RUNNING ES	CORE ENRICHMENT
	row_0	RAMP3	null	null	9	16.623	0.00472912	Yes		row_0	LGALS3	null	null	41	11.162	0.00348271	No		row_0	RPLP0	null	null	154	7.5	-0.0011989	No		row_0	EMB	null	null	0	31.998	0.00507614	No
	row_1	VEGFA	null	null	19	13.84	0.00945825	Yes		row_1	GRINA	null	null	184	7.108	0.00278097	No		row_1	HNRNPF	null	null	236	6.322	0.000626604	No		row_1	TNFRSF9	null	null	4	20.014	0.010028	No
	row_2	CDKN1A	null	null	25	13.091	0.0143531	Yes		row_2	SRRM2	null	null	235	6.33	0.00589081	No		row_2	RPS27L	null	null	407	5.223	-0.00123518	No		row_2	RAMP3	null	null	9	16.623	0.0149384	No
	row_3	ISY1	null	null	29	12.818	0.0193308	Yes		row_3	RBM5	null	null	270	5.961	0.00966353	No		row_3	NPM1	null	null	554	4.465	-0.00210263	No		row_3	HAVCR2	null	null	15	14.852	0.0198073	No
	row_4	NUDT4	null	null	33	12.389	0.0243086	Yes		row_4	HNRNPR	null	null	306	5.73	0.0133948	No		row_4	SLBP	null	null	580	4.382	0.00204296	No		row_4	GZMF	null	null	17	14.109	0.024842	No
	row_5	TNFAIP3	null	null	63	9.701	0.028209	Yes		row_5	MDM4	null	null	313	5.719	0.0183276	No		row_5	HMGB2	null	null	635	4.188	0.00498708	No		row_5	FAM46A	null	null	32	12.68	0.0293381	No
	row_6	H2-K1	null	null	65	9.588	0.0332696	Yes		row_6	TPRGL	null	null	356	5.483	0.0217689	No		row_6	H2AFX	null	null	921	3.529	-0.00163918	No		row_6	IL2RB	null	null	38	11.624	0.034207	No
	row_7	IER5	null	null	83	9.089	0.0376672	Yes		row_7	SCD2	null	null	372	5.393	0.0263288	No		row_7	EIF4A1	null	null	985	3.405	0.000932071	No		row_7	H2-D1	null	null	40	11.261	0.0392417	No
	row_8	PIM1	null	null	86	9.024	0.0426864	Yes		row_8	PRPF38B	null	null	514	4.655	0.0256685	No		row_8	DEK	null	null	1231	3.052	-0.00403697	No		row_8	LAPTM5	null	null	46	10.69	0.0441107	No
	row_9	GNA13	null	null	88	8.948	0.047747	Yes		row_9	LUC7L3	null	null	571	4.418	0.0285297	No		row_9	ALYREF	null	null	1536	2.679	-0.0114504	No		row_9	KIT	null	null	50	10.553	0.0490625	No
	row_10	NFKBIA	null	null	90	8.932	0.0528076	Yes		row_10	ZC3H7A	null	null	649	4.143	0.0305209	No		row_10	USP1	null	null	1751	2.469	-0.0151351	No		row_10	H2-K1	null	null	65	9.588	0.0535585	No
	row_11	RGS1	null	null	94	8.881	0.0577854	Yes		row_11	TTC14	null	null	779	3.834	0.0303578	No		row_11	H2AFZ	null	null	1801	2.416	-0.0119838	No		row_11	OSTF1	null	null	99	8.773	0.0572672	No
	row_12	ODC1	null	null	100	8.677	0.0626802	Yes		row_12	HNRNPK	null	null	876	3.611	0.0315618	No		row_12	XIST	null	null	1973	2.289	-0.013887	No		row_12	RHOF	null	null	102	8.652	0.0622605	No
	row_13	ARL4A	null	null	122	8.1	0.0669121	Yes		row_13	ATP11B	null	null	1008	3.374	0.0313158	No		row_13	PA2G4	null	null	1988	2.275	-0.00928572	No		row_13	TMEM123	null	null	110	8.478	0.0670466	No
	row_14	CXCL2	null	null	124	8.05	0.0719727	Yes		row_14	TCF7	null	null	1016	3.362	0.0362072	No		row_14	UBE2S	null	null	2279	2.069	-0.0161191	No		row_14	HOPX	null	null	123	8.082	0.0716255	No
	row_15	BHLHE40	null	null	125	8.044	0.0770748	Yes		row_15	TMED9	null	null	1019	3.359	0.0413057	No		row_15	PTTG1	null	null	3124	1.639	-0.0459048	No		row_15	CXCL2	null	null	124	8.05	0.0767016	No
	row_16	AMD1	null	null	128	7.96	0.0820939	Yes		row_16	CELA1	null	null	1136	3.172	0.0416811	No		row_16	DNAJC9	null	null	3317	1.551	-0.0486781	No		row_16	BHLHE40	null	null	125	8.044	0.0817778	No
	row_17	RNF157	null	null	129	7.947	0.087196	Yes		row_17	ALKBH1	null	null	1189	3.103	0.0447081	No		row_17	GAPDH	null	null	3743	1.392	-0.0611046	No		row_17	CTNNB1	null	null	199	6.872	0.083829	No
	row_18	VGLL4	null	null	149	7.515	0.0915107	Yes		row_18	PNISR	null	null	1370	2.876	0.042432	No		row_18	PCNA	null	null	3926	1.33	-0.0634635	No		row_18	GZMB	null	null	254	6.075	0.0866676	No
	row_19	SIK1	null	null	161	7.446	0.096157	Yes		row_19	TWISTNB	null	null	1385	2.86	0.0470333	No		row_19	MCM7	null	null	4123	1.267	-0.0664025	No		row_19	GPR146	null	null	266	5.975	0.0912879	No
	row_20	NABP1	null	null	164	7.307	0.101176	Yes		row_20	PREX1	null	null	1395	2.851	0.0518418	No		row_20	NDUFAB1	null	null	4258	1.23	-0.0667728	No		row_20	KMT2E	null	null	268	5.964	0.0963226	No
	row_21	BIRC2	null	null	168	7.253	0.106154	Yes		row_21	ATXN7L3B	null	null	1578	2.638	0.0494829	No		row_21	NASP	null	null	4282	1.222	-0.0625443	No		row_21	RNF149	null	null	364	5.42	0.0974622	No
	row_22	FTH1	null	null	190	6.991	0.110386	Yes		row_22	MAT2B	null	null	1585	2.632	0.0544156	No		row_22	HNRNPAB	null	null	4816	1.083	-0.0794452	No		row_22	SKIL	null	null	374	5.392	0.102165	No
	row_23	NAP1L5	null	null	193	6.952	0.115405	Yes		row_23	RBL2	null	null	1657	2.551	0.0566554	No		row_23	PKM	null	null	4967	1.046	-0.0804784	No		row_23	RPL7L1	null	null	451	4.928	0.104092	No
	row_24	IER3	null	null	195	6.915	0.120466	Yes		row_24	KDM2A	null	null	1699	2.515	0.0601381	No		row_24	NAP1L1	null	null	4997	1.037	-0.0764985	No		row_24	LITAF	null	null	472	4.835	0.10834	No
	row_25	CENPA	null	null	203	6.79	0.125278	Yes		row_25	TPR	null	null	1722	2.494	0.064408	No		row_25	SNRPE	null	null	5753	0.879	-0.102597	No		row_25	B2M	null	null	481	4.772	0.113084	No
	row_26	UHRF2	null	null	238	6.308	0.128971	Yes		row_26	ANKRD12	null	null	1802	2.414	0.0663164	No		row_26	SRSF2	null	null	5892	0.852	-0.103133	No		row_26	SDF4	null	null	494	4.721	0.117663	No
	row_27	FOSL2	null	null	239	6.275	0.134073	Yes		row_27	ELK4	null	null	1914	2.326	0.066899	No		row_27	NDUFB7	null	null	6211	0.793	-0.111126	No		row_27	H2-T23	null	null	504	4.7	0.122367	No
	row_28	SGK1	null	null	250	6.132	0.138761	Yes		row_28	PABPN1	null	null	1977	2.287	0.0695117	No		row_28	DHFR	null	null	6386	0.767	-0.113154	No		row_28	PTP4A2	null	null	521	4.608	0.12678	No
	row_29	GZMB	null	null	254	6.075	0.143738	Yes		row_29	TSC22D4	null	null	2113	2.176	0.0690999	No		row_29	LSM3	null	null	6388	0.767	-0.108014	No		row_29	PARP8	null	null	603	4.272	0.128499	No
	row_30	HSP90AA1	null	null	258	6.028	0.148716	Yes		row_30	SMIM15	null	null	2220	2.106	0.0698897	No		row_30	YWHAH	null	null	6751	0.703	-0.11783	No		row_30	FNBP1	null	null	982	3.407	0.117912	No
	row_31	SLC25A3	null	null	263	6.001	0.153652	Yes		row_31	UPF3B	null	null	2447	1.964	0.0657078	No		row_31	YBX1	null	null	7896	0.536	-0.160045	No		row_31	CCDC12	null	null	1177	3.12	0.11495	No
	row_32	VPS37B	null	null	269	5.963	0.158547	Yes		row_32	SRP19	null	null	2572	1.899	0.0657518	No		row_32	HDGF	null	null	8121	0.518	-0.164144	No		row_32	CD82	null	null	1222	3.063	0.118203	No
	row_33	NEURL3	null	null	282	5.89	0.163152	Yes		row_33	TMEM234	null	null	2590	1.89	0.0702289	No		row_33	RPA2	null	null	8173	0.508	-0.161076	No		row_33	FAAH	null	null	1282	2.981	0.120834	No
	row_34	NFIL3	null	null	303	5.754	0.167425	Yes		row_34	DENND1C	null	null	2896	1.732	0.062774	No		row_34	SNRPA1	null	null	8311	0.481	-0.16157	No		row_34	MARK2	null	null	1334	2.908	0.123797	No
	row_35	DENND4A	null	null	310	5.721	0.172279	Yes		row_35	SCAND1	null	null	3354	1.535	0.0490218	No		row_35	CENPW	null	null	8638	0.43	-0.169895	No		row_35	H2-Q4	null	null	1584	2.633	0.118555	No
	row_36	GADD45G	null	null	320	5.682	0.177008	Yes		row_36	ZC3H14	null	null	3507	1.481	0.0479057	No		row_36	TMPO	null	null	8873	0.395	-0.174409	No		row_36	MAT2B	null	null	1585	2.632	0.123631	No
	row_37	SAMD11	null	null	322	5.673	0.182068	Yes		row_37	GATAD2B	null	null	3621	1.436	0.0484055	No		row_37	HIST1H2AE	null	null	10683	0.258	-0.244174	No		row_37	RBM25	null	null	1594	2.619	0.128376	No
	row_38	IFNAR1	null	null	332	5.614	0.186798	Yes		row_38	SREK1	null	null	3885	1.345	0.0426907	No		row_38	RFC4	null	null	10818	0.23	-0.244545	No		row_38	SYS1	null	null	1666	2.544	0.13051	No
	row_39	DNAJB9	null	null	333	5.611	0.1919	Yes		row_39	PSMA1	null	null	3901	1.338	0.0472506	No		row_39	NUDC	null	null	10966	0.203	-0.245454	No		row_39	SRPK2	null	null	1701	2.513	0.134177	No
	row_40	BTG1	null	null	357	5.48	0.196049	Yes		row_40	PSMB5	null	null	4418	1.184	0.031054	No		row_40	KRTCAP2	null	null	11286	0.151	-0.253488	No		row_40	ELK4	null	null	1914	2.326	0.130469	No
	row_41	CD320	null	null	361	5.438	0.201026	Yes		row_41	PRPF39	null	null	4470	1.174	0.0341224	No		row_41	HMGB3	null	null	11715	0.121	-0.266039	No		row_41	EDF1	null	null	1963	2.295	0.133556	No
	row_42	PHLDA1	null	null	366	5.415	0.205963	Yes		row_42	SENP6	null	null	4556	1.15	0.0357821	No		row_42	HMGB1	null	null	11720	0.121	-0.261024	No		row_42	SLC16A11	null	null	2057	2.217	0.134778	No
	row_43	SQSTM1	null	null	379	5.379	0.210568	Yes		row_43	FUS	null	null	4561	1.149	0.0407978	No		row_43	CDC20	null	null	13524	-0.008	-0.330541	No		row_43	NRGN	null	null	2648	1.859	0.115407	No
	row_44	TOB1	null	null	383	5.367	0.215545	Yes		row_44	RHOH	null	null	4785	1.089	0.0367402	No		row_44	SNRPB	null	null	13850	-0.06	-0.338824	No		row_44	GRAMD1A	null	null	2699	1.831	0.118411	No
	row_45	GADD45A	null	null	395	5.322	0.220192	Yes		row_45	MYH9	null	null	4933	1.054	0.0358313	No		row_45	SMC1A	null	null	14140	-0.099	-0.345616	No		row_45	SCN1B	null	null	2761	1.803	0.12096	No
	row_46	NR4A3	null	null	408	5.201	0.224796	Yes		row_46	RNF111	null	null	5123	1.005	0.0331823	No		row_46	TXN1	null	null	15325	-0.165	-0.389488	No		row_46	TAB2	null	null	2898	1.732	0.1204	No
	row_47	IER5L	null	null	417	5.14	0.229567	Yes		row_47	ZCRB1	null	null	5143	1.001	0.0375765	No		row_47	TPI1	null	null	15368	-0.172	-0.386047	No		row_47	TGFB1	null	null	2941	1.717	0.123736	No
	row_48	P2RY10	null	null	427	5.07	0.234296	Yes		row_48	SUPT20	null	null	5164	0.995	0.0419293	No		row_48	RFC2	null	null	15642	-0.225	-0.392176	No		row_48	IRF8	null	null	3181	1.614	0.118909	No
	row_49	KLF6	null	null	430	5.059	0.239315	Yes		row_49	OGT	null	null	5236	0.981	0.0441691	No		row_49	CENPE	null	null	15652	-0.226	-0.387368	No		row_49	MED10	null	null	3241	1.587	0.12154	No
	row_50	DNAJA1	null	null	441	5.006	0.244003	Yes		row_50	SNHG20	null	null	5346	0.955	0.0448345	No		row_50	RAN	null	null	16234	-0.307	-0.406257	No		row_50	BSG	null	null	3242	1.586	0.126616	No
	row_51	FOS	null	null	466	4.862	0.24811	Yes		row_51	NCBP3	null	null	5429	0.936	0.0466186	No		row_51	MCM5	null	null	16539	-0.353	-0.413671	No		row_51	YIPF5	null	null	3270	1.574	0.130574	No
	row_52	PTP4A1	null	null	467	4.861	0.253213	Yes		row_52	DDX17	null	null	5626	0.904	0.0436796	No		row_52	NOP58	null	null	16766	-0.38	-0.417852	No		row_52	SCAND1	null	null	3354	1.535	0.13221	No
	row_53	ZFAND5	null	null	485	4.76	0.25761	Yes		row_53	RLF	null	null	5835	0.864	0.0402435	No		row_53	ATP5G3	null	null	16826	-0.391	-0.415115	No		row_53	CTR9	null	null	3676	1.417	0.123985	No
	row_54	DUSP5	null	null	508	4.69	0.261801	Yes		row_54	ARHGAP5	null	null	5986	0.834	0.0392103	No		row_54	BOLA2	null	null	17023	-0.428	-0.418054	No		row_54	CDK13	null	null	3834	1.359	0.122556	No
	row_55	AREG	null	null	529	4.582	0.266074	Yes		row_55	NDUFB7	null	null	6211	0.793	0.0351113	No		row_55	SMC4	null	null	17073	-0.437	-0.414903	No		row_55	RBP4	null	null	3943	1.323	0.123157	No
	row_56	RASL11B	null	null	540	4.521	0.270762	Yes		row_56	ZFP664	null	null	6221	0.79	0.0399198	No		row_56	SET	null	null	17128	-0.452	-0.411959	No		row_56	EIF2S3X	null	null	4336	1.205	0.11199	No
	row_57	NRBF2	null	null	555	4.459	0.275284	Yes		row_57	PSMA4	null	null	6435	0.756	0.0362765	No		row_57	CSRP1	null	null	17451	-0.499	-0.420118	Yes		row_57	RASA2	null	null	4513	1.164	0.109773	No
	row_58	CHRNE	null	null	566	4.433	0.279971	Yes		row_58	BPTF	null	null	6526	0.74	0.0377291	No		row_58	PMF1	null	null	17499	-0.507	-0.416884	Yes		row_58	ATP1A1	null	null	4567	1.147	0.112653	No
	row_59	ZC3HAV1	null	null	606	4.268	0.283457	Yes		row_59	SF3B3	null	null	6537	0.737	0.0424962	No		row_59	MRPL18	null	null	17515	-0.51	-0.412324	Yes		row_59	RHOH	null	null	4785	1.089	0.108737	No
	row_60	CITED2	null	null	613	4.249	0.288311	Yes		row_60	KRIT1	null	null	6685	0.716	0.0415873	No		row_60	1700097N02RIK	null	null	17551	-0.519	-0.408593	Yes		row_60	GPX4	null	null	4855	1.073	0.110954	No
	row_61	CSRNP1	null	null	671	4.099	0.291051	Yes		row_61	DCTN2	null	null	6736	0.705	0.0446971	No		row_61	HPRT	null	null	17612	-0.529	-0.405897	Yes		row_61	MYH9	null	null	4933	1.054	0.11284	No
	row_62	SOCS3	null	null	692	4.036	0.295324	Yes		row_62	PLEKHA5	null	null	6756	0.702	0.0490913	No		row_62	CDCA8	null	null	17757	-0.56	-0.406682	Yes		row_62	TRDC	null	null	5020	1.031	0.114352	No
	row_63	TRA2A	null	null	696	4.027	0.300302	Yes		row_63	DHX9	null	null	7305	0.621	0.0315689	No		row_63	1810037I17RIK	null	null	17869	-0.574	-0.406099	Yes		row_63	ICE1	null	null	5028	1.03	0.119138	No
	row_64	SLC1A5	null	null	736	3.934	0.303788	Yes		row_64	ACPP	null	null	7419	0.603	0.0320687	No		row_64	LMNB1	null	null	17931	-0.583	-0.403445	Yes		row_64	TAF6L	null	null	5060	1.021	0.12293	No
	row_65	PNRC1	null	null	739	3.929	0.308807	Yes		row_65	R3HDM1	null	null	7779	0.555	0.0223766	No		row_65	RFC3	null	null	18037	-0.613	-0.402614	Yes		row_65	CALR	null	null	5632	0.903	0.104345	No
	row_66	NR4A1	null	null	774	3.85	0.312501	Yes		row_66	AHR	null	null	8523	0.446	-0.00322468	No		row_66	TPX2	null	null	18334	-0.665	-0.409696	Yes		row_66	NDFIP1	null	null	5712	0.887	0.106148	No
	row_67	SMAD7	null	null	813	3.751	0.316028	Yes		row_67	LNPEP	null	null	8584	0.437	-0.000529148	No		row_67	CLSPN	null	null	18414	-0.681	-0.407788	Yes		row_67	TNRC6A	null	null	6090	0.812	0.0956024	No
	row_68	UBALD2	null	null	856	3.654	0.31939	Yes		row_68	LTB	null	null	8710	0.417	-0.000526572	No		row_68	PRDX1	null	null	18497	-0.697	-0.406004	Yes		row_68	TRDV4	null	null	6533	0.737	0.0823634	No
	row_69	PRDX6	null	null	905	3.558	0.322503	Yes		row_69	SNRNP70	null	null	8823	0.404	1.45964e-05	No		row_69	ENY2	null	null	18827	-0.771	-0.414453	Yes		row_69	PPP6R1	null	null	6566	0.729	0.0861135	No
	row_70	CLK1	null	null	926	3.522	0.326776	Yes		row_70	CCND3	null	null	8908	0.391	0.00171581	No		row_70	PLP2	null	null	18879	-0.782	-0.411384	Yes		row_70	CHMP2A	null	null	6688	0.715	0.0861758	No
	row_71	NR4A2	null	null	953	3.467	0.330801	Yes		row_71	KLRD1	null	null	10265	0.324	-0.0492822	No		row_71	GMNN	null	null	18897	-0.787	-0.406907	Yes		row_71	TGFBR2	null	null	6733	0.706	0.0894287	No
	row_72	CCNL1	null	null	958	3.459	0.335737	Yes		row_72	TOMM5	null	null	10331	0.315	-0.0467938	No		row_72	IL22	null	null	18988	-0.812	-0.405455	Yes		row_72	SEMA6D	null	null	6901	0.677	0.0875848	No
	row_73	DUSP1	null	null	977	3.423	0.340093	Yes		row_73	LMNA	null	null	10362	0.305	-0.0428553	No		row_73	SNRPF	null	null	19045	-0.822	-0.402593	Yes		row_73	RSBN1L	null	null	7153	0.65	0.0822603	No
	row_74	RGS2	null	null	1030	3.347	0.343041	Yes		row_74	CFLAR	null	null	10501	0.287	-0.0433913	No		row_74	CENPF	null	null	19205	-0.87	-0.404	Yes		row_74	CYTH3	null	null	7200	0.642	0.0854303	No
	row_75	WSB1	null	null	1111	3.209	0.344828	Yes		row_75	CREBZF	null	null	10824	0.229	-0.0515505	No		row_75	NHP2	null	null	19327	-0.898	-0.403831	Yes		row_75	GSKIP	null	null	7262	0.628	0.0879788	No
	row_76	ICAM1	null	null	1121	3.197	0.349557	Yes		row_76	HRAS	null	null	10849	0.223	-0.0473635	No		row_76	ATPIF1	null	null	19346	-0.903	-0.399396	Yes		row_76	ADIPOR2	null	null	7536	0.586	0.0817426	No
	row_77	HILPDA	null	null	1137	3.171	0.354038	Yes		row_77	LUC7L2	null	null	10948	0.206	-0.0462423	No		row_77	RNASEH2C	null	null	19824	-1.027	-0.413976	Yes		row_77	R3HDM1	null	null	7779	0.555	0.076791	No
	row_78	ARID5A	null	null	1193	3.098	0.356861	Yes		row_78	ARMC9	null	null	11230	0.157	-0.0527028	No		row_78	CDK1	null	null	19919	-1.059	-0.41269	Yes		row_78	ANAPC11	null	null	8365	0.472	0.0576265	No
	row_79	SOCS1	null	null	1211	3.084	0.361258	Yes		row_79	LRRC1	null	null	11979	0.073	-0.0785112	No		row_79	ANP32B	null	null	19938	-1.063	-0.408254	Yes		row_79	AHR	null	null	8523	0.446	0.056197	No
	row_80	STK17B	null	null	1357	2.886	0.360352	Yes		row_80	PTBP3	null	null	12182	0.034	-0.0816988	No		row_80	CALM1	null	null	20192	-1.135	-0.413554	Yes		row_80	NUB1	null	null	8569	0.439	0.0594085	No
	row_81	SLC32A1	null	null	1419	2.82	0.362927	Yes		row_81	GRAP2	null	null	13597	-0.02	-0.1351	No		row_81	SPC25	null	null	20213	-1.142	-0.409202	Yes		row_81	TLE3	null	null	8611	0.435	0.0627857	No
	row_82	FAM43A	null	null	1460	2.774	0.366372	Yes		row_82	SBNO1	null	null	13749	-0.042	-0.136174	No		row_82	RBBP7	null	null	20238	-1.151	-0.405015	Yes		row_82	LTB	null	null	8710	0.417	0.063801	No
	row_83	KLF13	null	null	1641	2.564	0.364015	Yes		row_83	ZCCHC7	null	null	13946	-0.072	-0.139113	No		row_83	SIVA1	null	null	20316	-1.177	-0.403023	Yes		row_83	TMEM128	null	null	8734	0.415	0.0679241	No
	row_84	GADD45B	null	null	1654	2.553	0.36862	Yes		row_84	GPATCH8	null	null	14007	-0.082	-0.136418	No		row_84	HPF1	null	null	20447	-1.223	-0.403228	Yes		row_84	PMEPA1	null	null	10087	0.353	0.0169774	No
	row_85	TOB2	null	null	1883	2.346	0.364275	Yes		row_85	SCAF11	null	null	15261	-0.155	-0.183148	No		row_85	SNRPD1	null	null	20450	-1.224	-0.39813	Yes		row_85	USP39	null	null	10978	0.201	-0.0148254	No
	row_86	BC031181	null	null	2041	2.232	0.362872	Yes		row_86	DDX50	null	null	15341	-0.169	-0.18124	No		row_86	RANBP1	null	null	20749	-1.327	-0.405294	Yes		row_86	ZFP318	null	null	11028	0.191	-0.0117797	No
	row_87	IFRD1	null	null	2070	2.209	0.366813	Yes		row_87	TMEM126A	null	null	16120	-0.291	-0.208291	No		row_87	LSM5	null	null	20759	-1.329	-0.400486	Yes		row_87	NBEAL1	null	null	11866	0.091	-0.0413864	No
	row_88	MED31	null	null	2276	2.073	0.363421	Yes		row_88	UQCC3	null	null	16251	-0.311	-0.208496	No		row_88	VDAC3	null	null	20763	-1.33	-0.395429	Yes		row_88	ARFGEF1	null	null	11981	0.072	-0.041034	No
	row_89	TSC22D1	null	null	2294	2.061	0.367819	Yes		row_89	PDAP1	null	null	16459	-0.334	-0.211891	No		row_89	RRM2	null	null	20799	-1.343	-0.391698	Yes		row_89	SMARCA5	null	null	12090	0.052	-0.0404331	No
	row_90	ZFP36L2	null	null	2320	2.043	0.371885	Yes		row_90	RBCK1	null	null	17224	-0.465	-0.238362	No		row_90	SLC29A1	null	null	20820	-1.354	-0.387345	Yes		row_90	YWHAB	null	null	12141	0.042	-0.0374288	No
	row_91	ATF3	null	null	2322	2.042	0.376946	Yes		row_91	ATRX	null	null	17661	-0.541	-0.251244	No		row_91	EIF1AX	null	null	20838	-1.361	-0.382868	Yes		row_91	SBNO1	null	null	13749	-0.042	-0.098942	No
	row_92	KLF4	null	null	2495	1.942	0.374921	Yes		row_92	SP100	null	null	18621	-0.723	-0.285794	No		row_92	PDIA6	null	null	20856	-1.37	-0.378391	Yes		row_92	SPSB1	null	null	13971	-0.075	-0.103023	No
	row_93	CEBPB	null	null	2508	1.935	0.379526	Yes		row_93	CLCN3	null	null	18626	-0.724	-0.280779	No		row_93	TK1	null	null	20988	-1.429	-0.378637	Yes		row_93	MRPS6	null	null	15828	-0.265	-0.174854	No
	row_94	INSIG1	null	null	2621	1.87	0.379987	Yes		row_94	RALBP1	null	null	19083	-0.83	-0.29449	No		row_94	MANF	null	null	20999	-1.434	-0.37387	Yes		row_94	PSME2	null	null	16546	-0.354	-0.199489	No
	row_95	USP36	null	null	2651	1.857	0.383887	Yes		row_95	TARDBP	null	null	19474	-0.934	-0.305466	Yes		row_95	COX5B	null	null	21013	-1.442	-0.369227	Yes		row_95	NPTN	null	null	16645	-0.374	-0.198473	No
	row_96	IER2	null	null	2755	1.806	0.384721	Yes		row_96	DLST	null	null	19585	-0.964	-0.304842	Yes		row_96	COX7C	null	null	21049	-1.463	-0.365496	Yes		row_96	CST3	null	null	16663	-0.376	-0.194102	No
	row_97	TMEM189	null	null	3214	1.598	0.370846	No		row_97	STX16	null	null	19672	-0.987	-0.303224	Yes		row_97	NOP10	null	null	21056	-1.465	-0.360563	Yes		row_97	PPIC	null	null	17417	-0.488	-0.220228	No
	row_98	HSPH1	null	null	3244	1.585	0.374746	No		row_98	CNOT1	null	null	19677	-0.987	-0.298208	Yes		row_98	UQCRQ	null	null	21194	-1.519	-0.361057	Yes		row_98	SOAT1	null	null	17541	-0.517	-0.220248	No
	row_99	KDM2B	null	null	3331	1.546	0.376285	No		row_99	ARGLU1	null	null	19756	-1.006	-0.296258	Yes		row_99	RAD51AP1	null	null	21207	-1.528	-0.356373	Yes		row_99	CYBA	null	null	17729	-0.553	-0.222921	No
	row_100	5430416N02RIK	null	null	3552	1.462	0.372271	No		row_100	PAN3	null	null	19917	-1.059	-0.297706	Yes		row_100	LIG1	null	null	21322	-1.591	-0.355915	Yes		row_100	IGHA	null	null	17748	-0.557	-0.21859	No
	row_101	ISCA1	null	null	3709	1.403	0.37091	No		row_101	EID1	null	null	19983	-1.073	-0.295217	Yes		row_101	TCF19	null	null	21330	-1.594	-0.351024	Yes		row_101	AQR	null	null	17916	-0.581	-0.220434	No
	row_102	SLC38A2	null	null	3887	1.344	0.368677	No		row_102	CD37	null	null	20200	-1.139	-0.298985	Yes		row_102	MCM6	null	null	21450	-1.652	-0.350772	Yes		row_102	PSMB10	null	null	18032	-0.612	-0.220123	No
	row_103	KPNA1	null	null	4265	1.227	0.358158	No		row_103	PHC3	null	null	20244	-1.152	-0.295585	Yes		row_103	RBBP4	null	null	21696	-1.772	-0.355742	Yes		row_103	SNX3	null	null	18298	-0.657	-0.226028	No
	row_104	ELL2	null	null	4348	1.202	0.359863	No		row_104	VAMP8	null	null	20365	-1.195	-0.295375	Yes		row_104	COX5A	null	null	21733	-1.788	-0.352052	Yes		row_104	CRLF2	null	null	18451	-0.687	-0.22725	No
	row_105	NINJ1	null	null	4596	1.138	0.35473	No		row_105	PTPRC	null	null	20369	-1.196	-0.290318	Yes		row_105	MKI67	null	null	21824	-1.841	-0.350599	Yes		row_105	MAPKAPK3	null	null	18758	-0.755	-0.234854	No
	row_106	ZFP36	null	null	4687	1.119	0.356103	No		row_106	TIMM13	null	null	20424	-1.213	-0.287374	Yes		row_106	GINS2	null	null	21830	-1.845	-0.345625	Yes		row_106	AU020206	null	null	18824	-0.771	-0.232471	No
	row_107	SUB1	null	null	4718	1.109	0.359962	No		row_107	GM42418	null	null	20560	-1.258	-0.287786	Yes		row_107	CLIC1	null	null	21835	-1.85	-0.340609	Yes		row_107	TRBC1	null	null	19078	-0.828	-0.237879	No
	row_108	USMG5	null	null	4869	1.069	0.358849	No		row_108	BTBD7	null	null	20644	-1.29	-0.286043	Yes		row_108	SYCE2	null	null	21922	-1.897	-0.338991	Yes		row_108	SLCO3A1	null	null	19561	-0.955	-0.252775	No
	row_109	BTG2	null	null	5037	1.028	0.357031	No		row_109	SIRT3	null	null	20645	-1.29	-0.280862	Yes		row_109	SDF2L1	null	null	22036	-1.961	-0.338491	Yes		row_109	COTL1	null	null	19573	-0.96	-0.248155	No
	row_110	ZMAT4	null	null	5233	0.982	0.354053	No		row_110	ANKRD28	null	null	20660	-1.295	-0.27626	Yes		row_110	PRIM1	null	null	22071	-1.977	-0.334718	Yes		row_110	GFOD1	null	null	19699	-0.992	-0.248258	No
	row_111	TNFAIP2	null	null	5829	0.866	0.334501	No		row_111	AC149090.1	null	null	20695	-1.307	-0.272488	Yes		row_111	MAGOH	null	null	22091	-1.986	-0.330324	Yes		row_111	ZFYVE27	null	null	20101	-1.105	-0.259798	Yes
	row_112	SNX18	null	null	5872	0.856	0.337863	No		row_112	TTC3	null	null	20931	-1.403	-0.277042	Yes		row_112	ATAD2	null	null	22119	-2.001	-0.326261	Yes		row_112	IFNG	null	null	20193	-1.136	-0.258493	Yes
	row_113	GEM	null	null	6206	0.794	0.329167	No		row_113	HOOK3	null	null	20954	-1.412	-0.272773	Yes		row_113	HINT1	null	null	22185	-2.049	-0.323773	Yes		row_113	R3HDM4	null	null	20217	-1.143	-0.25437	Yes
	row_114	NFKBIE	null	null	6384	0.768	0.326935	No		row_114	SASH3	null	null	21009	-1.44	-0.269828	Yes		row_114	ERH	null	null	22201	-2.057	-0.319213	Yes		row_114	ROCK1	null	null	20250	-1.153	-0.25062	Yes
	row_115	COQ10B	null	null	6421	0.759	0.330546	No		row_115	NDUFB9	null	null	21180	-1.512	-0.27169	Yes		row_115	ATP5G1	null	null	22210	-2.061	-0.314363	Yes		row_115	RAMP1	null	null	20278	-1.162	-0.246663	Yes
	row_116	PER1	null	null	7395	0.606	0.295331	No		row_116	TRPM7	null	null	21197	-1.52	-0.267172	Yes		row_116	ASF1B	null	null	22213	-2.066	-0.309265	Yes		row_116	RGS10	null	null	20340	-1.187	-0.244114	Yes
	row_117	LIN54	null	null	7408	0.604	0.299936	No		row_117	MBD3	null	null	21439	-1.649	-0.271975	Yes		row_117	BIRC5	null	null	22244	-2.088	-0.305326	Yes		row_117	CEBPZOS	null	null	20392	-1.2	-0.241151	Yes
	row_118	ERRFI1	null	null	7590	0.576	0.297538	No		row_118	APBB1IP	null	null	21493	-1.67	-0.26899	Yes		row_118	POLE4	null	null	22266	-2.107	-0.301015	Yes		row_118	U2SURP	null	null	20578	-1.263	-0.243741	Yes
	row_119	NUP98	null	null	8228	0.495	0.276246	No		row_119	CX3CR1	null	null	21725	-1.784	-0.273379	Yes		row_119	SNRPD2	null	null	22290	-2.122	-0.296787	Yes		row_119	DGKD	null	null	20579	-1.263	-0.238665	Yes
	row_120	TM2D2	null	null	8389	0.469	0.274718	No		row_120	CELF1	null	null	21783	-1.821	-0.270559	Yes		row_120	HNRNPD	null	null	22315	-2.135	-0.2926	Yes		row_120	BTBD7	null	null	20644	-1.29	-0.236241	Yes
	row_121	HIST1H2AC	null	null	8434	0.462	0.277997	No		row_121	CLIC1	null	null	21835	-1.85	-0.26749	Yes		row_121	REXO2	null	null	22323	-2.143	-0.287708	Yes		row_121	IL2RA	null	null	20730	-1.318	-0.234687	Yes
	row_122	SLC15A2	null	null	8442	0.461	0.282809	No		row_122	ZFP652	null	null	21908	-1.891	-0.265292	Yes		row_122	HELLS	null	null	22419	-2.214	-0.286463	Yes		row_122	CD74	null	null	21071	-1.473	-0.243699	Yes
	row_123	HK2	null	null	8713	0.417	0.276724	No		row_123	LAMTOR4	null	null	21920	-1.897	-0.260566	Yes		row_123	PSMB2	null	null	22445	-2.237	-0.282317	Yes		row_123	CCL1	null	null	21110	-1.485	-0.240197	Yes
	row_124	H3F3B	null	null	8854	0.398	0.276025	No		row_124	ARHGAP30	null	null	21936	-1.904	-0.256006	Yes		row_124	DPY30	null	null	22512	-2.289	-0.27987	Yes		row_124	IKZF1	null	null	21164	-1.504	-0.237317	Yes
	row_125	CCSAP	null	null	9028	0.369	0.273958	No		row_125	SUCLG1	null	null	21962	-1.916	-0.251861	Yes		row_125	HIST1H1B	null	null	22617	-2.361	-0.278998	Yes		row_125	NDUFB9	null	null	21180	-1.512	-0.232863	Yes
	row_126	TUBB2A	null	null	10389	0.302	0.222708	No		row_126	NDUFB10	null	null	21997	-1.937	-0.248088	Yes		row_126	MCM3	null	null	22627	-2.368	-0.274189	Yes		row_126	APOL9A	null	null	21291	-1.572	-0.232345	Yes
	row_127	ZFP36L1	null	null	10504	0.287	0.223087	No		row_127	NSD1	null	null	22016	-1.951	-0.243653	Yes		row_127	SMC2	null	null	22674	-2.405	-0.270914	Yes		row_127	LAG3	null	null	21457	-1.656	-0.234106	Yes
	row_128	HIST1H2AE	null	null	10683	0.258	0.220813	No		row_128	H2AFY	null	null	22069	-1.977	-0.240626	Yes		row_128	PPIA	null	null	22696	-2.427	-0.266602	Yes		row_128	GNGT2	null	null	21474	-1.663	-0.229693	Yes
	row_129	TRAF4	null	null	11374	0.138	0.197325	No		row_129	TCRG-C1	null	null	22148	-2.02	-0.238676	Yes		row_129	S100A11	null	null	22710	-2.436	-0.26196	Yes		row_129	SVBP	null	null	21487	-1.667	-0.225114	Yes
	row_130	HSPA5	null	null	11913	0.083	0.180135	No		row_130	GPR141	null	null	22218	-2.07	-0.236353	Yes		row_130	NDUFA4	null	null	22732	-2.452	-0.257648	Yes		row_130	SHISA5	null	null	21654	-1.75	-0.226916	Yes
	row_131	JUNB	null	null	12130	0.045	0.176287	No		row_131	ABR	null	null	22229	-2.08	-0.231586	Yes		row_131	SLC25A5	null	null	22759	-2.472	-0.253544	Yes		row_131	ATP5E	null	null	21671	-1.757	-0.222503	Yes
	row_132	HSPA8	null	null	13714	-0.035	0.115797	No		row_132	STX2	null	null	22298	-2.124	-0.229222	Yes		row_132	CENPM	null	null	22777	-2.49	-0.249067	Yes		row_132	FMNL3	null	null	21787	-1.823	-0.222192	Yes
	row_133	PIM3	null	null	13742	-0.041	0.11978	No		row_133	REXO2	null	null	22323	-2.143	-0.225035	Yes		row_133	RPA3	null	null	22785	-2.499	-0.244176	Yes		row_133	RASGRP1	null	null	21794	-1.826	-0.217365	Yes
	row_134	EPRS	null	null	13897	-0.065	0.118501	No		row_134	CABIN1	null	null	22360	-2.171	-0.221345	Yes		row_134	EIF5A	null	null	22787	-2.502	-0.239036	Yes		row_134	UBE3C	null	null	21817	-1.84	-0.2132	Yes
	row_135	LDLRAD4	null	null	15474	-0.191	0.0583012	No		row_135	RCSD1	null	null	22361	-2.172	-0.216164	Yes		row_135	DNMT1	null	null	22844	-2.552	-0.236175	Yes		row_135	CD83	null	null	22050	-1.966	-0.217737	Yes
	row_136	GM17056	null	null	16490	-0.342	0.0213464	No		row_136	TNFSF8	null	null	22496	-2.276	-0.216534	Yes		row_136	NCAPG2	null	null	22873	-2.579	-0.232153	Yes		row_136	MBP	null	null	22152	-2.021	-0.216846	Yes
	row_137	HIST1H1C	null	null	16612	-0.365	0.0214347	No		row_137	DNAJC1	null	null	22602	-2.35	-0.215703	Yes		row_137	COX7A2	null	null	22882	-2.583	-0.227303	Yes		row_137	COPS4	null	null	22265	-2.106	-0.216411	Yes
	row_138	EMD	null	null	16630	-0.37	0.0258324	No		row_138	MYL6	null	null	22713	-2.438	-0.215079	Yes		row_138	SPC24	null	null	22930	-2.635	-0.224069	Yes		row_138	SPP1	null	null	22327	-2.147	-0.213863	Yes
	row_139	SLC38A1	null	null	16836	-0.393	0.0224402	No		row_139	ATP8B4	null	null	22838	-2.547	-0.215035	Yes		row_139	H2AFV	null	null	22945	-2.653	-0.219468	Yes		row_139	ZNRF1	null	null	22393	-2.201	-0.21148	Yes
	row_140	SYTL3	null	null	16843	-0.394	0.0272936	No		row_140	TIA1	null	null	22960	-2.668	-0.214867	Yes		row_140	CCDC34	null	null	22982	-2.69	-0.215778	Yes		row_140	COG7	null	null	22397	-2.202	-0.206528	Yes
	row_141	IMPACT	null	null	17110	-0.446	0.0213738	No		row_141	USP34	null	null	22984	-2.69	-0.210638	Yes		row_141	HMGN1	null	null	22983	-2.69	-0.210597	Yes		row_141	NCF4	null	null	22402	-2.205	-0.201618	Yes
	row_142	JUN	null	null	17420	-0.49	0.0136724	No		row_142	SERP2	null	null	23048	-2.751	-0.208067	Yes		row_142	CISD1	null	null	23050	-2.752	-0.20815	Yes		row_142	PNKD	null	null	22494	-2.274	-0.200312	Yes
	row_143	UBC	null	null	17713	-0.551	0.00667529	No		row_143	SMPD5	null	null	23062	-2.767	-0.203424	Yes		row_143	PRC1	null	null	23167	-2.882	-0.207774	Yes		row_143	RNASET2A	null	null	22679	-2.412	-0.202861	Yes
	row_144	NFKB1	null	null	17804	-0.564	0.00804815	No		row_144	MACF1	null	null	23165	-2.877	-0.202469	Yes		row_144	NME1	null	null	23229	-2.954	-0.20512	Yes		row_144	MYL6	null	null	22713	-2.438	-0.199152	Yes
	row_145	TIPARP	null	null	18258	-0.652	-0.00562	No		row_145	RINL	null	null	23178	-2.893	-0.197784	Yes		row_145	STMN1	null	null	23233	-2.955	-0.200063	Yes		row_145	NDUFA4	null	null	22732	-2.452	-0.194822	Yes
	row_146	ORAI1	null	null	18367	-0.671	-0.00499298	No		row_146	MAPK11	null	null	23249	-2.967	-0.195503	Yes		row_146	HAT1	null	null	23242	-2.963	-0.195213	Yes		row_146	CRTAM	null	null	22739	-2.457	-0.189994	Yes
	row_147	HIST1H4D	null	null	18535	-0.705	-0.00681064	No		row_147	RFX7	null	null	23274	-3.001	-0.191316	Yes		row_147	EZH2	null	null	23277	-3.003	-0.19144	Yes		row_147	FTO	null	null	22865	-2.572	-0.190098	Yes
	row_148	GM26802	null	null	18565	-0.713	-0.00291022	No		row_148	S100A10	null	null	23288	-3.013	-0.186673	Yes		row_148	S100A10	null	null	23288	-3.013	-0.186673	Yes		row_148	FAM102A	null	null	22892	-2.593	-0.186099	Yes
	row_149	IL13	null	null	18774	-0.759	-0.00642673	No		row_149	LCK	null	null	23395	-3.168	-0.185884	Yes		row_149	TIMELESS	null	null	23304	-3.042	-0.182114	Yes		row_149	ABHD12	null	null	22950	-2.657	-0.183385	Yes
	row_150	RRAD	null	null	18872	-0.781	-0.00534391	No		row_150	TOP2B	null	null	23432	-3.223	-0.182194	Yes		row_150	LOCKD	null	null	23306	-3.042	-0.176974	Yes		row_150	SMPD5	null	null	23062	-2.767	-0.182908	Yes
	row_151	DNAJB1	null	null	19200	-0.868	-0.0137912	No		row_151	PLEKHA7	null	null	23438	-3.233	-0.17722	Yes		row_151	CDCA7L	null	null	23324	-3.065	-0.172497	Yes		row_151	SDC4	null	null	23066	-2.771	-0.177956	Yes
	row_152	REL	null	null	19494	-0.939	-0.0208297	No		row_152	PITPNA	null	null	23486	-3.316	-0.173985	Yes		row_152	RACGAP1	null	null	23325	-3.066	-0.167315	Yes		row_152	TNIK	null	null	23160	-2.871	-0.176734	Yes
	row_153	MORF4L2	null	null	19754	-1.005	-0.0264594	No		row_153	SLC44A2	null	null	23556	-3.431	-0.171663	Yes		row_153	FKBP2	null	null	23347	-3.103	-0.163004	Yes		row_153	LIMD2	null	null	23197	-2.918	-0.173149	Yes
	row_154	CWC25	null	null	19764	-1.011	-0.0217303	No		row_154	KRCC1	null	null	23564	-3.447	-0.166771	Yes		row_154	CDCA3	null	null	23371	-3.139	-0.158775	Yes		row_154	CD160	null	null	23237	-2.958	-0.169689	Yes
	row_155	TACSTD2	null	null	20078	-1.098	-0.0295975	No		row_155	NKG7	null	null	23587	-3.483	-0.162502	Yes		row_155	UQCR10	null	null	23389	-3.159	-0.154298	Yes		row_155	NEK7	null	null	23252	-2.968	-0.165193	Yes
	row_156	BAMBI	null	null	20201	-1.139	-0.0295506	No		row_156	MBNL1	null	null	23593	-3.488	-0.157527	Yes		row_156	HMGN2	null	null	23414	-3.2	-0.150111	Yes		row_156	CUL5	null	null	23262	-2.983	-0.16049	Yes
	row_157	FOSB	null	null	20544	-1.251	-0.0386194	No		row_157	UCP2	null	null	23622	-3.549	-0.153506	Yes		row_157	MCM4	null	null	23420	-3.215	-0.145137	Yes		row_157	FOXN3	null	null	23295	-3.024	-0.15674	Yes
	row_158	FAM110A	null	null	20662	-1.296	-0.0383653	No		row_158	TTC7	null	null	23676	-3.653	-0.150521	Yes		row_158	LSM6	null	null	23469	-3.291	-0.141944	Yes		row_158	UQCR10	null	null	23389	-3.159	-0.155517	Yes
	row_159	PURB	null	null	20946	-1.409	-0.0449895	No		row_159	ADCY7	null	null	23700	-3.692	-0.146292	Yes		row_159	NRM	null	null	23499	-3.336	-0.137965	Yes		row_159	GGT5	null	null	23475	-3.305	-0.153963	Yes
	row_160	NUDT18	null	null	21019	-1.444	-0.0428708	No		row_160	PHF14	null	null	23783	-3.908	-0.144508	Yes		row_160	DTL	null	null	23536	-3.392	-0.134275	Yes		row_160	FAM3C	null	null	23479	-3.308	-0.149011	Yes
	row_161	MAP3K8	null	null	21103	-1.481	-0.0412079	No		row_161	ANKRD44	null	null	23856	-4.153	-0.14231	Yes		row_161	PTMA	null	null	23548	-3.404	-0.129549	Yes		row_161	ZYX	null	null	23488	-3.325	-0.144267	Yes
	row_162	MAST4	null	null	21219	-1.533	-0.0408709	No		row_162	FUT8	null	null	23872	-4.209	-0.13775	Yes		row_162	UHRF1	null	null	23578	-3.472	-0.125569	Yes		row_162	GZMC	null	null	23516	-3.365	-0.140309	Yes
	row_163	RHEB	null	null	21234	-1.543	-0.0363489	No		row_163	IKZF2	null	null	23876	-4.22	-0.132693	Yes		row_163	CDK4	null	null	23591	-3.485	-0.120885	Yes		row_163	IGHM	null	null	23535	-3.391	-0.135979	Yes
	row_164	PPP1R15A	null	null	21280	-1.567	-0.0331115	No		row_164	TESPA1	null	null	23877	-4.226	-0.127511	Yes		row_164	ATP5J	null	null	23595	-3.491	-0.115828	Yes		row_164	SRGAP3	null	null	23581	-3.479	-0.132768	Yes
	row_165	EGR1	null	null	21411	-1.631	-0.033396	No		row_165	TSPAN2	null	null	23882	-4.241	-0.122496	Yes		row_165	TIPIN	null	null	23605	-3.507	-0.11102	Yes		row_165	IL2	null	null	23598	-3.5	-0.128355	Yes
	row_166	ADRB1	null	null	21551	-1.698	-0.0340535	No		row_166	ANXA2	null	null	23942	-4.445	-0.119759	Yes		row_166	TAGLN2	null	null	23641	-3.587	-0.107288	Yes		row_166	IGHD	null	null	23628	-3.558	-0.12448	Yes
	row_167	CDK11B	null	null	21555	-1.699	-0.0290758	No		row_167	TRGV2	null	null	23981	-4.6	-0.116152	Yes		row_167	ABRACL	null	null	23667	-3.641	-0.103143	Yes		row_167	TAGLN2	null	null	23641	-3.587	-0.119901	Yes
	row_168	MALT1	null	null	21618	-1.734	-0.0265427	No		row_168	LGALS1	null	null	23997	-4.668	-0.111592	Yes		row_168	E2F1	null	null	23673	-3.651	-0.0981685	Yes		row_168	LTA	null	null	23702	-3.701	-0.117311	Yes
	row_169	JUND	null	null	21877	-1.87	-0.032131	No		row_169	DOCK10	null	null	24022	-4.796	-0.107405	Yes		row_169	TYMS	null	null	23692	-3.676	-0.0937329	Yes		row_169	PHF14	null	null	23783	-3.908	-0.11555	Yes
	row_170	CXCL10	null	null	22027	-1.957	-0.0332028	No		row_170	PPP3CB	null	null	24062	-4.982	-0.103839	Yes		row_170	CCNB2	null	null	23699	-3.683	-0.0888001	Yes		row_170	TSPAN9	null	null	23838	-4.073	-0.112712	Yes
	row_171	HIST1H2AP	null	null	22043	-1.963	-0.0287223	No		row_171	ACTR3	null	null	24071	-5.012	-0.0989893	Yes		row_171	ACTB	null	null	23723	-3.768	-0.0845716	Yes		row_171	TESPA1	null	null	23877	-4.226	-0.10921	Yes
	row_172	GLA	null	null	22103	-1.99	-0.026065	No		row_172	CD244	null	null	24079	-5.048	-0.094098	Yes		row_172	MCM2	null	null	23730	-3.784	-0.0796389	Yes		row_172	KLRB1A	null	null	23929	-4.406	-0.106247	Yes
	row_173	HERPUD1	null	null	22160	-2.026	-0.0232833	No		row_173	SH3BGRL3	null	null	24097	-5.214	-0.089621	Yes		row_173	PRDX4	null	null	23749	-3.832	-0.0752033	Yes		row_173	FAM129A	null	null	23940	-4.443	-0.101585	Yes
	row_174	ARL5C	null	null	22364	-2.174	-0.0265926	No		row_174	PTPRCAP	null	null	24107	-5.338	-0.0848125	Yes		row_174	POLA1	null	null	23827	-4.058	-0.0732121	Yes		row_174	THY1	null	null	23999	-4.679	-0.0989126	Yes
	row_175	PLK3	null	null	22405	-2.206	-0.023148	No		row_175	RAPGEF6	null	null	24118	-5.411	-0.0800455	Yes		row_175	TACC3	null	null	23830	-4.062	-0.0681136	Yes		row_175	MDH1	null	null	24000	-4.682	-0.0938364	Yes
	row_176	ARF4	null	null	22457	-2.246	-0.0201592	No		row_176	DNAJC10	null	null	24132	-5.532	-0.0754027	Yes		row_176	TOP2A	null	null	23886	-4.248	-0.0652109	Yes		row_176	STT3B	null	null	24007	-4.724	-0.0890089	Yes
	row_177	EGR4	null	null	22500	-2.28	-0.0167974	No		row_177	RASGRP4	null	null	24147	-5.645	-0.0708014	Yes		row_177	RBM3	null	null	23889	-4.251	-0.0601124	Yes		row_177	PRKCB	null	null	24146	-5.639	-0.0896511	Yes
	row_178	H1F0	null	null	22527	-2.297	-0.0127727	No		row_178	MYCBP2	null	null	24174	-5.966	-0.0666972	Yes		row_178	BANF1	null	null	23917	-4.325	-0.0560497	Yes		row_178	GRAMD1B	null	null	24161	-5.754	-0.085155	Yes
	row_179	MT1	null	null	22706	-2.431	-0.0150461	No		row_179	USP24	null	null	24175	-5.983	-0.0615159	Yes		row_179	PFN1	null	null	23933	-4.413	-0.0514898	Yes		row_179	CUX1	null	null	24170	-5.879	-0.0804104	Yes
	row_180	NRIP3	null	null	22797	-2.508	-0.0136733	No		row_180	CD52	null	null	24192	-6.15	-0.0569974	Yes		row_180	NUSAP1	null	null	23936	-4.429	-0.0463913	Yes		row_180	MYCBP2	null	null	24174	-5.966	-0.0754586	Yes
	row_181	NDEL1	null	null	22807	-2.52	-0.00894414	No		row_181	TCRG-C2	null	null	24203	-6.211	-0.0522304	Yes		row_181	LGALS1	null	null	23997	-4.668	-0.0436957	Yes		row_181	EIF4G3	null	null	24181	-6.028	-0.070631	Yes
	row_182	HIST1H2BG	null	null	22832	-2.544	-0.00483655	No		row_182	PRKACB	null	null	24210	-6.267	-0.0472976	Yes		row_182	DBI	null	null	24038	-4.87	-0.0401716	Yes		row_182	TRBC2	null	null	24187	-6.111	-0.0657621	Yes
	row_183	D8ERTD738E	null	null	22902	-2.605	-0.00259354	No		row_183	CRIP1	null	null	24253	-6.762	-0.0438563	Yes		row_183	CKS1B	null	null	24053	-4.947	-0.0355703	Yes		row_183	RCN3	null	null	24193	-6.153	-0.0608931	Yes
	row_184	SDC4	null	null	23066	-2.771	-0.00424546	No		row_184	LY6E	null	null	24257	-6.856	-0.0387993	Yes		row_184	TOPBP1	null	null	24103	-5.298	-0.032419	Yes		row_184	TMEM176A	null	null	24201	-6.2	-0.056107	Yes
	row_185	MAFF	null	null	23117	-2.824	-0.00121518	No		row_185	CD2AP	null	null	24259	-6.956	-0.0336593	Yes		row_185	DUT	null	null	24121	-5.424	-0.027942	Yes		row_185	HCST	null	null	24205	-6.235	-0.0511552	Yes
	row_186	MAP1LC3A	null	null	23180	-2.895	0.00131787	No		row_186	LYST	null	null	24265	-7.051	-0.0286851	Yes		row_186	DTYMK	null	null	24154	-5.704	-0.0240864	Yes		row_186	PTPN6	null	null	24242	-6.56	-0.0475708	Yes
	row_187	SPTY2D1	null	null	23227	-2.953	0.00451388	No		row_187	HPSE	null	null	24309	-8.379	-0.0252853	Yes		row_187	CBX3	null	null	24158	-5.73	-0.0190293	Yes		row_187	GM2A	null	null	24258	-6.927	-0.0431162	Yes
	row_188	NFKBID	null	null	23406	-3.187	0.00224044	No		row_188	CTNND2	null	null	24310	-8.418	-0.0201039	Yes		row_188	UBE2C	null	null	24162	-5.76	-0.0139723	Yes		row_188	ZBTB20	null	null	24277	-7.421	-0.0387859	Yes
	row_189	CD69	null	null	23532	-3.388	0.00216306	No		row_189	PPP3CA	null	null	24313	-8.513	-0.0150055	Yes		row_189	TUBB5	null	null	24206	-6.237	-0.0105724	Yes		row_189	CTSW	null	null	24281	-7.456	-0.0338341	Yes
	row_190	ARL5B	null	null	23619	-3.545	0.00370167	No		row_190	VIM	null	null	24316	-8.855	-0.00990696	Yes		row_190	CRIP1	null	null	24253	-6.762	-0.00729686	Yes		row_190	CDH1	null	null	24297	-7.79	-0.0293795	Yes
	row_191	ABT1	null	null	23868	-4.193	-0.00147225	No		row_191	THEMIS	null	null	24324	-9.589	-0.00501563	Yes		row_191	DCTPP1	null	null	24290	-7.668	-0.003607	Yes		row_191	TMSB4X	null	null	24302	-8.053	-0.0244691	Yes
	row_192	TXNDC11	null	null	23924	-4.379	0.00135085	No		row_192	TCRG-C4	null	null	24325	-9.639	0.000165719	Yes		row_192	TUBA1B	null	null	24314	-8.523	0.00062145	Yes		row_192	RPN2	null	null	24303	-8.1	-0.019393	Yes
	row_193	HIST1H2BC	null	null	23943	-4.448	0.00570705	No																				row_193	ITGAE	null	null	24304	-8.11	-0.0143168	Yes
	row_194	HIST3H2A	null	null	24002	-4.691	0.00840584	No																				row_194	EPB41L2	null	null	24308	-8.311	-0.00936502	Yes
	row_195	EVI2A	null	null	24096	-5.202	0.0096544	No																				row_195	CD96	null	null	24318	-8.945	-0.00466181	Yes
																												row_196	XCL1	null	null	24328	-10.953	4.14027e-05	Yes

## Sheet: 4d
	Gzmb mRNA (fold)	Normal															UV
	WT	1.64144	1.10429	0.956017	0.958171	0.867144	0.826069	0.646874	1.34145	1.10608	0.74884	0.803623	1.33555	0.984616	1.04998	0.629848	8.88305	5.41659	10.5046	11.051	3.6874	6.46866	4.49468	5.51837	4.6946	4.17828	8.19528	4.65998	4.06112	4.17458	2.72909
	Tac	0.189097	0.171266	0.58737	0.356666	0.41354	0.60326	0.642446	0.379367	0.565448							0.96868	0.501499	0.614821	0.83186	0.376901	0.803275	1.57313	0.712477	0.45078
	Vg5-/-Vd1-/-	0.625951	1.14781	1.14133	0.718669	0.472703											0.575635	1.11711	0.839904	0.477285	0.660693
	Tac.Skint1tg	0.194763	0.283428	0.257931	0.636599	1.41417	0.412552	0.665789	0.261827	0.225565							6.13337	4.15544	4.31285	10.0672	11.161	10.7981	15.6331	6.32092	3.32609
	Gzmf mRNA (fold)	Normal															UVR
	WT	1.45558	0	0	1.48253	0	3.28702	0.774875	0.931223	0.686698	0.405781	1.9763	2.51575	0.418715	0.599379	0.466152	47.0014	21.6369	71.9885	61.5267	17.0835	82.5425	29.5015	5.57742	3.51477	2.48556	11.9596	16.2381	12.4576	10.5385	6.65501
	Tac	1.94303	3.83616	3.21778	0.646934	1.43135	2.03638	1.23124	0.333883	0.3099							14.9268	1.12446	2.13122	26.4016	5.09118	5.51439	6.19343	2.29437	1.22063
	Vg5-/-Vd1-/-	0.980366	2.24037	1.44636	1.86331	1.19862											6.79591	2.20077	11.0806	6.60833	10.7588
	Tac.Skint1tg	1.02361	6.36951	1.16113	0.56394	0.418688	0.714223	0.194108	0.105265	0.068824							51.9528	28.7553	36.7918	10.3346	14.1489	8.68314	16.9174	0.647475	1.68376

## Sheet: 4e
	Gzmb mRNA (fold)	Isotype										a-Skint1
	Normal	0.276659	0.671896	1.53535	1.51609	1.02752	1.10092	1.06422	0.807339			0.396601	0.889266	0.474912	1.7792	0.374153	0.954128	1.06422	0.40367	0.587156
	UVR	4.10925	3.07359	2.83178	2.10779	2.63635	3.40672	2.7156	2.75229	2.05505	5.06422	2.06094	0.567175	1.52577	0.812539	2.43909	3.83383	1.76147	0.697248	1.57798	2.01835
	Gzmf mRNA (fold)	Isotype										a-Skint1
	Normal	0.867643	0.328485	1.7861	1.01777	0.740741	1.11111	0.814815	1.33333			0.106079	0.268283	0.288514	0.504113	0.23306	0.37037	0.37037	0.222222	0.296296
	UVR	10.4508	10.8525	8.63625	3.77918	7.14844	6.56924	6.81481	4.44444	5.77778	8.51852	3.65479	0.836232	0.885659	2.04987	4.72743	3.70987	2.96296	1.7037	1.11111	2.37037

## Sheet: 4f
	4-1BBhi % of DETC	Isotype									a-Skint1
	Normal	2.68	7.42	5.47	8.28	1.51	11.4	11.4	3.37		1.42	0.89	0.74	1.36	1.12	0.69	0.9	1.26	4.68
	UVR	13.9	12.1	19.6	20.7	10.4	14.7	17	9.48		6.99	10.7	5.2	7.35	7.02	3.66	5.49	4.98	11.8
	CD122hi % of DETC	Isotype									a-Skint1
	Normal	0.62	0.13	4.15	2.34	0.1	1.44	1.42	2.41		0.23	0.16	0.74	1.6	0.44	0.92	0.56	0.25	0.094
	UVR	9.32	8.25	25.8	22.3	19.3	12.9	22	10.6		8.46	11.5	8.81	13.3	15.5	13.4	9.02	6.22	5.51

## Sheet: 4g
		Nur77-GFP+ % of DETC
	Time post-UVR (hr)	0	6	12	24	48
		9.46	15.95	35.05	56.65	41
		13.4	19.9	41.65	58.15	53.05
		10.7	42.85	46.85	58.05	58

## Sheet: 4h
	Nur77-GFP+ % of DETC	Isotype							α-Skint1
	Normal	9.24	13.5	10.3	7.55	14.7	11.4	14.9	0	0.83	0	1.2	1.72	2.06	2.03
	UVR	56.6	57.8	66.1	62.2	72.3	75	63.7	40.6	29.1	31.3	26.7	23.3	29.2	34.5
