# Supplementary material for: Normality sensing licenses local T cells for innate-like tissue surveillance
Source: Nat Immunol. 2022 Feb 14;23(3):411–22. doi: 10.1038/s41590-021-01124-8 (PMC8901436; doi:10.1038/s41590-021-01124-8)
Supplement: Source Data Fig. 5 — Statistical source data. [file 41590_2021_1124_MOESM7_ESM.xlsx]

## Sheet: 5a
	Nur77-GFP+ CD69hi % of DETC	Isotype							anti-Skint1
	Isotype	15.9	2.24	11.9	11.2				2.63	1.87	6.38
	α-4-1BB	30.6	26	29.1	34.8	35.5	38.4	27.6	3.98	5.62	5.37	6.05	8.57	16.7	13.1

## Sheet: 5b
	Xcl1 mRNA (fold)	Isotype							anti-Skint1
	Isotype	1	0.754416	1.10824	1.13735				0.388201	0.665903	0.256641
	α-4-1BB	9.18584	4.67509	7.37729	6.40922	3.77291	6.48884	5.83862	1.90939	2.74095	3.37363	0.976855	1.21946	2.62049	3.63507
	Gzmb mRNA (fold)	Isotype							anti-Skint1
	Isotype	1	1.4041	0.597262	0.998636				0.32162	0.107254	0.150022
	α-4-1BB	3.08068	5.05074	1.15517	30.582	13.5509	27.8256	27.1464	0.657451	0.681755	5.43953	6.06266	5.99408	16.1306	14.9938
	Gzmc mRNA (fold)	Isotype							anti-Skint1
	Isotype	1	1.3847	0.714833	0.90047				2.3931	1.5403	0.546125
	α-4-1BB	45.9483	13.8132	39.0879	40.0151	28.4075	55.9218	60.183	5.95232	23.5188	21.5246	7.70228	8.63398	20.7341	16.9288
	Gzmf mRNA (fold)	Isotype							anti-Skint1
	Isotype	1	2.1077	0.250227	0.64207				7.10126	1.98079	0.22715
	α-4-1BB	24.9951	7.02637	11.695	7.17026	3.99994	14.0756	9.71638	5.60042	3.83479	4.41404	0.937939	0.753097	1.66097	2.23352

## Sheet: 5c
	Gzmb mRNA (fold)	Isotype										α-4-1BBL
	Normal	0.853501	0.902922	1.83409	0.409492	1.12872	1.22367	1.06654	1.0403	0.602688	0.938085	0.924887	0.773485	1.08806	0.331045	1.75733	0.968639	1.2273	0.698182	0.670417	0.333417
	UVR	1.57443	2.20749	3.45087	2.25064	2.4526	1.83025	1.52124	2.17042	1.59907	2.3685	1.40577	1.50775	0.942146	1.45597	1.43078	2.51475	1.17323	1.73185	1.24588	0.964936
	Gzmf mRNA (fold)	Isotype										α-4-1BBL
	Normal	0.705263	0.225	1.10526	1.96447	1.15807	1.26262	1.21205	0.763287	0.404834	1.19914	0.167105	0.721053	0.239474	0.688158	1.47454	0.328857	1.32232	0.884873	0.430214	0.479308
	UVR	4.08289	2.75263	3.78947	3.36447	7.723	7.01689	7.04978	7.39492	4.92552	7.20785	7.71053	1.825	1.42763	2.72237	3.98643	2.26429	4.12168	3.65673	3.43287	2.67573

## Sheet: 5d
		Nur77-GFP+ CD69hi % of DETC
	Treatment	Isotype + Isotype	Isotype + a-GITR	a-Skint1 + a-GITR
		10.3	16.9	3
		13.1	16.9	2.37
		12.8	14.5	2.52
		8.33	17	2.44
		5.19	25

## Sheet: 5e
	Gzmb mRNA (fold)	Isotype										a-GITRL
	Normal	0.864859	1.02263	1.09961	1.17664	0.83626	0.469663	0.825498	1.39171	1.31687	0.996258	0.776382	0.643546	0.655775	0.945094	0.75806	0.292028	0.503355	0.572481	0.378234	0.189004
	UVR	3.86243	2.0492	6.93461	3.3684	4.28583	1.97243	2.94506	5.23958	1.66717	2.05336	3.2847	1.98907	4.71455	2.55059	2.27385	0.642449	0.807616	1.07334	0.732306	1.17702
	Gzmf mRNA (fold)	Isotype										a-GITRL
	Normal	0.81385	1.20216	1.16669	1.14802	0.669286	0.2968	0.520556	1.1752	1.3433	1.66414	0.416745	0.954534	0.424117	1.04666	0.340807	0.584626	0.565554	0.834535	0.431714	0.380493
	UVR	17.8658	8.19667	9.22115	11.5871	11.6792	10.3284	19.5949	16.4654	8.82112	15.661	10.8823	8.8724	7.56962	9.65771	4.57761	4.97115	4.91096	8.43845	4.88387	8.3057

## Sheet: 5f
	Nur77-GFP+ CD69hi % of DETC	Isotype					a-Skint1
	PBS	8.03	5.74	6.08	9.76	6.37	2.46	1.06	3.69	6.47	6.01
	ATP	27.7	15.5	18.9	11.2	19.3	4.12	4.3	7.27	8.28	11.8
