# Supplementary material for: Normality sensing licenses local T cells for innate-like tissue surveillance
Source: Nat Immunol. 2022 Feb 14;23(3):411–22. doi: 10.1038/s41590-021-01124-8 (PMC8901436; doi:10.1038/s41590-021-01124-8)
Supplement: Source Data Fig. 6 — Statistical source data. [file 41590_2021_1124_MOESM8_ESM.xlsx]

## Sheet: 6a
			Absorbance
		Time (hr) post UVR	Isotype										α-Skint1
		0	0.02525	0.0380833	0.0165833	0.0174833	0.0283167	0.04585	0.034783	0.050917	0.039317	0.02865	0.0363167	0.02895	0.0207833	0.0150167	0.04175	0.036517	0.050683	0.03885	0.036883	0.036417
		1	0.448617	0.337117	0.34365	0.36195	0.448683	0.234717	0.309517	0.35635	0.32265	0.254683	0.286017	0.27155	0.24235	0.36115	0.43175	0.325517	0.332817	0.321583	0.189783	0.405283
		72	0.18445	0.202283	0.106517	0.137933	0.129283	0.202683	0.16975	0.134783	0.15235	0.20715	0.214183	0.215583	0.274783	0.197617	0.18395	0.15485	0.244417	0.205183	0.270517	0.206983
		Absorbance of blank wells subtracted from absorbance values

## Sheet: 6b
		# gH2A.X nuclei per field of view
	Treatment	Isotype	α-Skint1
		706.667	857.667
		848.333	1199
		688.333	717
		493	1087.33
		628	841.333
		492.667	879.667
		796.667	1195.67
		870.667	939
		786.333	1315
		538.667	806.667
	Average values from multiple images per mouse

## Sheet: 6c
	Ear thickness (mm)	Isotype														α-Skint1
	Normal	0.229333	0.215	0.25	0.223333	0.214	0.239667	0.263333	0.244667	0.258333	0.245	0.246667	0.264333	0.223667		0.221667	0.223333	0.210667	0.224333	0.225333	0.244333	0.233333	0.246333	0.225	0.254333	0.266	0.255	0.255333	0.260333
	UVR	0.303	0.341667	0.312667	0.282	0.323667	0.324667	0.371667	0.340667	0.316333	0.356333	0.376333	0.407333	0.405333		0.413667	0.361333	0.315	0.356	0.376667	0.506	0.408	0.414	0.454667	0.490667	0.469	0.481667	0.495	0.512667
	Values are mean of three measurements per ear

## Sheet: 6d
	Epidermal thickness (um)	Isotype			α-Skint1
	Normal	12.2477	15.6751	13.7396	15.0209	14.5429	13.9828
	UVR	32.8677	37.0647	39.3587	44.2758	49.7768	52.9267

## Sheet: 6e
	Toluidine blue (% of ear area)	Isotype							α-Skint1
	Normal	3.97831	6.9898	5.46586	8.67834	5.68417	5.17306	7.76973	5.03669	7.0897	5.37827	4.2343	5.48134	3.55992	3.22588
	UVR	17.7577	19.065	14.8029	19.8257	17.6304	25.4758	16.5755	14.9719	24.6256	25.5264	37.4033	34.9131	24.7781	23.1267
