# Supplementary material for: Normality sensing licenses local T cells for innate-like tissue surveillance
Source: Nat Immunol. 2022 Feb 14;23(3):411–22. doi: 10.1038/s41590-021-01124-8 (PMC8901436; doi:10.1038/s41590-021-01124-8)
Supplement: Source Data Fig. 7 — Statistical source data. [file 41590_2021_1124_MOESM9_ESM.xlsx]

## Sheet: 7a
		Gzmb mRNA (fold)				Gzmf mRNA (fold)
	Treatment	IgG + vehicle	IgG + DNFB	a-Skint1 + DNFB		IgG + vehicle	IgG + DNFB	a-Skint1 + DNFB
		0.826384	2.63971	1.27967		0.458973	3.16684	1.00152
		0.130458	1.66061	2.27575		1.61245	1.75146	1.94704
		1.79154	2.96344	2.27422		0.908108	3.28302	2.34593
		1.25162	3.20124	1.85666		1.02046	3.87242	1.31547
		0.617973	2.29771	1.40874		0.72809	1.85533	1.68065
		1.26594	1.16425	1.17214		0.976835	1.89753	0.518563
		1.11608	3.12012	2.32321		1.29507	3.28528	1.42865
		1.25711	2.17209	2.66461		0.629843	1.24165	0.942628
		0.83585	2.87588	1.0678		1.59725	2.23869	0.672832
		0.750579	1.74305	0.615487		0.559304	1.35058	0.281386
		1.15646	3.0772	0.656906		1.21361	4.75039	0.255306
			3.37011	1.39312			8.92792	0.503626
			2.95012	1.63712			8.82043	0.695807
			2.55535				5.67824
			2.66745				3.50467
			1.60419				2.35752

## Sheet: 7b
	Nur77-GFP+ % of DETC	Isotype							a-Skint1
	Vehicle	8.27	5.24	9.9	8.14	8.85	11.5	14.1	2.29	1.87	2.83	2.48	2.76	3.32
	DNFB	20.5	12	22.3	24.4	21.5	31.7	41.2	3.6	4.14	5.87	5.6	10.9	5.29

## Sheet: 7c
		Ear thickness (mm)
	Treatment	IgG + vehicle	IgG + DNFB	a-Skint1 + DNFB
		0.250333	0.287	0.353667
		0.275333	0.315	0.338333
		0.245667	0.312667	0.317
		0.270333	0.335333	0.333
		0.26	0.347667	0.314333
		0.246	0.303333	0.319
		0.261	0.304	0.365667
		0.259333	0.295667	0.339667
			0.291333	0.385333
			0.287667	0.324667
			0.294
			0.302
		Values are average of three measurements per ear
