# Supplementary material for: Normality sensing licenses local T cells for innate-like tissue surveillance
Source: Nat Immunol. 2022 Feb 14;23(3):411–22. doi: 10.1038/s41590-021-01124-8 (PMC8901436; doi:10.1038/s41590-021-01124-8)
Supplement: Source Data Extended Data Fig. 1 — Statistical source data. [file 41590_2021_1124_MOESM10_ESM.xlsx]

## Sheet: 1b
	CD3/F-actin-rich aggregates/cell	WT Tcrd-/- + WT DETC													Tac Tcrd-/- + WT DETC
	0	26.83	32.5	36.59	26	36.11	7.69231	22.0339	25	30	29.11	29.31	37.68	22.64	42.42	40.63	55.17	36.84	36.84	32.6531	39.3939	38.1818	38.4615	50.57	59.42
	1	43.9	42.5	48.78	38	44.44	46.1538	38.983	50	38.75	43.04	42.24	39.13	48.11	42.42	37.5	24.14	36.84	42.11	18.3673	18.1818	30.9091	30.7692	33.33	27.54
	2	19.51	20	14.63	28	19.44	38.4615	28.8136	20.4546	21.25	18.99	19.83	18.84	22.64	15.15	15.63	13.79	18.42	21.05	34.6939	27.2727	25.4546	25	13.79	11.59
	3	7.32	5	0	6	0	7.69231	10.1695	4.54545	6.25	7.59	7.76	4.35	6.6	0	6.25	6.9	7.89	0	10.2041	15.1515	5.45455	5.76923	2.3	1.45
	4+	2.44	0	0	2	0	0	0	0	3.75	1.27	0.86	0	0	0	0	0	0	0	4.08163	0	0	0	0	0
	Each column represents mean frequency distribution of one mouse

## Sheet: 1c
	CD3/F-actin-rich aggregates/cell	isotype control					anti-Skint1 Ab
	0	9.7561	0	3.84615	26.6667	13.9535	42.2222	38.7097	64.2857	35.1351	38.8889
	1	39.0244	31.5789	26.9231	6.66667	25.5814	26.6667	25.8065	14.2857	32.4324	33.3333
	2	17.0732	21.0526	26.9231	13.3333	32.5581	17.7778	19.3548	14.2857	21.6216	22.2222
	3	17.0732	21.0526	19.2308	20	18.6047	8.88889	9.67742	7.14286	10.8108	5.55556
	4+	17.0732	26.3158	23.0769	33.3333	9.30233	4.44444	6.45161	0	0	0
	Each column represents mean frequency distribution of one mouse

## Sheet: 1e
		Skint1 MFI within TCR mask
	Strain	WT	Tac	Tcrd-/-
		13.1288	25.2142	15.9802
		15.9804	24.8578	13.2114
		9.23872	23.5356	10.8556
		10.2213	20.5923	8.95646
		4.93514	19.8318	8.65471
		17.5588	19.7648	7.13745
		11.1723	19.6514	6.99468
		11.1919	19.574	6.95879
		23.8952	16.3149	6.68594
		19.2676	15.7032	5.13017
		29.4033	14.475	5.07659
		19.5947	14.3836
		19.6005	13.5697
		19.4746	11.9881
		22.9196	11.2195
		20.0168	10.8879
		36.7486	9.05844
		27.828	8.84627
		12.2276	8.82867
		14.9304	8.19949
		16.9483	7.51776
		14.7812	7.03774
		9.80467	5.24174
		33.8131	4.86274
		22.5156	4.62089
		24.4573	4.19516
		43.7355	3.95128
		18.5398	2.90672
		27.7356	2.73602
		42.2749	-4.33636
		33.1144	-5.18522
		27.8056	-10.0166
		41.9438	-13.1474
		8.05347
		9.09971
		13.332
		9.10332
		10.418
		21.8966
		15.4433
		16.8712
		30.4368
		18.8627
		19.4702
		6.65332
		18.4935
		13.2478

## Sheet: 1f
		Skint1 mRNA (fold)			Skint2 mRNA (fold)
	Strain	WT	Tcrd-/-		WT	Tcrd-/-
		0.635247	0.781731		0.369498	0.66212
		0.792103	0.624147		1.09361	0.570366
		1.29579	0.775362		1.42591	0.619963
		1.27686	0.970066		1.11097	1.0465
		1.02134	0.59026		1.53078	0.46643
		0.570269	1.06193		0.609468	1.00927
		0.96588			0.601472
		1.17646			1.14164
		1.0263			1.05635
		1.26635			0.915091
		0.973395			1.1452
