# Supplementary material for: Normality sensing licenses local T cells for innate-like tissue surveillance
Source: Nat Immunol. 2022 Feb 14;23(3):411–22. doi: 10.1038/s41590-021-01124-8 (PMC8901436; doi:10.1038/s41590-021-01124-8)
Supplement: Source Data Extended Data Fig. 2 — Statistical source data. [file 41590_2021_1124_MOESM11_ESM.xlsx]

## Sheet: 2a
	CD45 composition (%)	Isotype								Skint1 Ab
	DETC	47.1	47.7	45.7	44.1	37.7	42.7	40.9	35	44.3	40.9	40.7	35.4	47	41.4	40.8	40.5
	LC	44.7	48	45.5	46.1	55.2	48.9	52.6	60.9	46	45.6	45.6	51.8	48.4	50.4	52.2	52.2
	Other	5.27	3.37	6.87	8.1	5.6	6.41	5.26	3.04	8.11	11.1	11	10.8	3.45	6.95	5.75	6.02

## Sheet: 2b
		Vg5+ 17D1+ (% DETC)
	Treatment	Isotype	α-Skint1
		84.2	95.1
		95.4	74.2
		87	91.3
		88.6	85.6
		74.1	95.4
		93.8	79.5
		54.7	82.1
		90	95.5

## Sheet: 2d
	Ear thickness (mm)	Isotype					α-Skint1
	WT	0.246333	0.242667	0.236333	0.238667	0.228333	0.3	0.301333	0.311667	0.324333	0.305
	Tcrd-/-	0.253333	0.249	0.261333	0.260667		0.254	0.274333	0.271333	0.271667

## Sheet: 2e
	Epidermal thickness (um)	Isotype					α-Skint1
	WT	13.8724	14.3648	15.4083	12.8436	13.4034	18.5868	18.5308	16.2134	24.3202	18.4644
	Tcrd-/-	16.5948	16.0002	16.1454	16.5856		15.6708	15.945	16.2142	14.7782

## Sheet: 2f
	TEWL (g/m2/h)	Isotype					a-Skint1
	Injected	6.3	6.5	6.9	7.4	7.1	15.9	15	14.9	14.8	15.7
	Contralateral	7.6	6.6	6.7	6.7	7.7	9.4	6.7	7.2	7.6	7

## Sheet: 2g
		TEWL (g/m2/h)
	Strain	WT	Skint1-/-	Skint locus-/-
		2.9	7.6	9.4
		4.2	8.7	6.5
		3.3	7.3	9.6
		4.5	7	7.2
		3.6	12.5	7.6
		3.7	7.8
		5	8.9

## Sheet: 2h
		Il13 mRNA (fold)
	Strain	WT	Tcrd-/-
		1.54826	0.177606
		1.03089	0.393822
		0.3861	0.474903
		1.03475	0.200772
		0.684783	0.492095
		0.960474	0.572134
		1.35474	0.797431

## Sheet: 2i
		Tgm1 mRNA (fold)			Lor mRNA (fold)
	Strain	WT	Tcrd-/-		WT	Tcrd-/-
		0.684556	0.324865		0.820587	0.357843
		1.32066	0.392665		1.60629	0.299975
		0.254206	0.489065		0.321139	0.357926
		1.14704	0.225774		0.934132	0.190116
		1.59354	0.397		1.31786	0.434
		1.041	0.309		0.988	0.442
		0.857			1.015
		0.602			0.923
		1.155			0.98
		1.009			1.056
		1.156			1.167
		1.179			0.871

## Sheet: 2j
		Skint1 mRNA (fold)			Skint2 mRNA (fold)			Krt1 mRNA (fold)			Krt5 mRNA (fold)			Krt10 mRNA (fold)			Krt14 mRNA (fold)
	Treatment	Isotype	a-Skint1		Isotype	a-Skint1		Isotype	a-Skint1		Isotype	a-Skint1		Isotype	a-Skint1		Isotype	a-Skint1
		0.629226	1.74589		0.893252	2.13252		0.929011	1.11137		0.699736	0.734796		0.0366225	0.566895		0.0366225	0.566895
		0.804866	1.82252		1.08221	3.00613		1.10788	1.04118		0.959273	1.16289		2.70175	0.165194		2.70175	0.165194
		1.13139	1.80625		0.77546	2.62331		1.03099	1.16321		1.12104	0.901915		0.312736	0.424164		0.312736	0.424164
		1.43452	1.32523		1.24908	0.512883		0.932122	1.30796		1.21995	0.866687		0.948887	3.62117		0.948887	3.62117
		0.634156	1.30168		0.623871	1.16881		0.817651	1.89391		0.81842	3.72192		3.2558	0.0293043		3.2558	0.0293043
		1.14341	1.0553		0.973847	1.9496		0.404374	1.09018		0.421827	3.69963		0.311111	0.214752		0.311111	0.214752
		1.24454	1.63368		1.34094	2.22825		0.985816	3.12882		1.34997	2.92669		0.371948	0.0748128		0.371948	0.0748128
		0.977891	0.851983		1.06134	0.938659		1.79216	1.06594		1.40978	1.34395		0.0611406	1.00588		0.0611406	1.00588

## Sheet: 2k
		TEWL (g/m2/h)
	Strain	WT	Langerin-DTA	Tcrd-/-
		7.4	7.3	10.1
		7.2	7.5	10.3
		7.4	7.6
		7.6	7	10.5
		7.2	6.3	9.5
		7	6	9.7
		6.1	6.9
		7.5	7
		7.4	7.1
		6.7	6.9
		6.6	7
		6.5
		7.3
		6.9
		6.8
		6.9
		7.2
		7.2

[truncated: 1 more sheets: 2l]
