# Supplementary material for: Normality sensing licenses local T cells for innate-like tissue surveillance
Source: Nat Immunol. 2022 Feb 14;23(3):411–22. doi: 10.1038/s41590-021-01124-8 (PMC8901436; doi:10.1038/s41590-021-01124-8)
Supplement: Source Data Extended Data Fig. 3 — Statistical source data. [file 41590_2021_1124_MOESM12_ESM.xlsx]

## Sheet: 3c
	Cluster	ID	Description	GeneRatio	BgRatio	pvalue	p.adjust	qvalue	neg_log_P	GeneRatio_actual
	3	GO:0002449	lymphocyte mediated immunity	17/124	424/23174	1.21e-10	2.76e-07	2.12e-07	6.55917	0.137097
	3	GO:0001819	positive regulation of cytokine production	14/124	445/23174	1.2e-07	5.65e-05	4.33e-05	4.24817	0.112903
	3	GO:0070372	regulation of ERK1 and ERK2 cascade	12/124	306/23174	9.66e-08	5.65e-05	4.33e-05	4.24817	0.0967742
	3	GO:0002697	regulation of immune effector process	13/124	420/23174	4.2e-07	9.6e-05	7.36e-05	4.01794	0.104839
	3	GO:0030098	lymphocyte differentiation	12/124	395/23174	1.46e-06	0.000247339	0.000189734	3.60671	0.0967742
	1	GO:0006397	mRNA processing	52/667	445/23174	8.56e-18	3.49e-14	3.07e-14	13.4567	0.077961
	1	GO:0008380	RNA splicing	46/667	361/23174	2.47e-17	5.05e-14	4.44e-14	13.2966	0.0689655
	1	GO:0032970	regulation of actin filament-based process	37/667	390/23174	2.45e-10	1.67e-07	1.47e-07	6.77776	0.0554723
	1	GO:0034248	regulation of cellular amide metabolic process	36/667	375/23174	3.1e-10	1.81e-07	1.59e-07	6.74229	0.053973
	1	GO:0006417	regulation of translation	32/667	329/23174	2.2e-09	6.9e-07	6.07e-07	6.16115	0.047976
	0	GO:1903706	regulation of hemopoiesis	55/851	406/23174	5.67e-17	2.29e-13	1.59e-13	12.6396	0.0646298
	0	GO:0042326	negative regulation of phosphorylation	58/851	451/23174	8.9e-17	2.29e-13	1.59e-13	12.6396	0.0681551
	0	GO:0042110	T cell activation	59/851	491/23174	1.12e-15	1.59e-12	1.1e-12	11.7981	0.0693302
	0	GO:0022407	regulation of cell-cell adhesion	52/851	394/23174	1.24e-15	1.59e-12	1.1e-12	11.7981	0.0611046
	0	GO:2001233	regulation of apoptotic signaling pathway	53/851	412/23174	1.94e-15	1.99e-12	1.38e-12	11.7022	0.0622797
	2	GO:0006281	DNA repair	172/1978	464/23174	1.57e-66	8.33e-63	6.7e-63	62.0792	0.0869565
	2	GO:0006260	DNA replication	116/1978	243/23174	6.18e-59	1.64e-55	1.32e-55	54.7848	0.0586451
	2	GO:0007059	chromosome segregation	131/1978	313/23174	5.4e-58	9.57e-55	7.69e-55	54.0193	0.0662285
	2	GO:0022613	ribonucleoprotein complex biogenesis	141/1978	427/23174	1.61e-47	1.42e-44	1.15e-44	43.8465	0.0712841
	2	GO:0044770	cell cycle phase transition	129/1978	393/23174	3.37e-43	1.49e-40	1.2e-40	39.8269	0.0652174
	2	GO:0006397	mRNA processing	120/1978	445/23174	5.45e-31	1.07e-28	8.63e-29	27.9694	0.0606673
	2	GO:0008380	RNA splicing	107/1978	361/23174	1.4e-31	2.86e-29	2.3e-29	28.543	0.054095
	2	GO:0034248	regulation of cellular amide metabolic process	62/1978	375/23174	3.43e-07	5.5e-06	4.42e-06	5.25993	0.0313448
	2	GO:0006417	regulation of translation	58/1978	329/23174	8.81e-08	1.6e-06	1.28e-06	5.79663	0.0293225
	2	GO:2001233	regulation of apoptotic signaling pathway	62/1978	412/23174	8.32e-06	0.000105205	8.46e-05	3.97796	0.0313448
	0	GO:0002449	lymphocyte mediated immunity	33/851	424/23174	4.58e-05	0.00076356	0.000529331	3.11716	0.0387779
	0	GO:0001819	positive regulation of cytokine production	40/851	445/23174	2.02e-07	9.48e-06	6.57e-06	5.02342	0.0470035
	0	GO:0030098	lymphocyte differentiation	43/851	395/23174	2.26e-10	3.32e-08	2.3e-08	7.47842	0.0505288
	0	GO:0070372	regulation of ERK1 and ERK2 cascade	30/851	306/23174	1.14e-06	3.62e-05	2.51e-05	4.44072	0.0352526
	0	GO:0002697	regulation of immune effector process	38/851	420/23174	3.46e-07	1.45e-05	1e-05	4.83916	0.0446533
	0	GO:0006397	mRNA processing	31/851	445/23174	0.000538895	0.00553066	0.00383408	2.25722	0.0364277
	0	GO:0008380	RNA splicing	30/851	361/23174	3.02e-05	0.000547171	0.000379322	3.26188	0.0352526
	0	GO:0034248	regulation of cellular amide metabolic process	32/851	375/23174	9.72e-06	0.000216756	0.000150264	3.66403	0.0376028
	0	GO:0006417	regulation of translation	27/851	329/23174	9.15e-05	0.00134278	0.000930874	2.87199	0.0317274
	3	GO:0042110	T cell activation	11/124	491/23174	6.79e-05	0.00227817	0.00174759	2.64241	0.0887097
	3	GO:0022407	regulation of cell-cell adhesion	10/124	394/23174	5.26e-05	0.00200023	0.00153438	2.69892	0.0806452
	1	GO:0030098	lymphocyte differentiation	31/667	395/23174	5.21e-07	5.75e-05	5.05e-05	4.24063	0.0464768
	1	GO:0042110	T cell activation	40/667	491/23174	4.06e-09	1.04e-06	9.11e-07	5.98442	0.05997
	1	GO:2001233	regulation of apoptotic signaling pathway	28/667	412/23174	2.71e-05	0.00167917	0.00147664	2.77491	0.041979
	1	GO:0022613	ribonucleoprotein complex biogenesis	37/667	427/23174	3.02e-09	8.8e-07	7.74e-07	6.05538	0.0554723

## Sheet: 3e
	GSEA of cluster 3 vs other clusters using GO positive regulation of immune response gene signature
	NAME	PROBE	GENE SYMBOL	GENE_TITLE	RANK IN GENE LIST	RANK METRIC SCORE	RUNNING ES	CORE ENRICHMENT
	row_0	XCL1	null	null	1	2.57563	0.00265217	Yes
	row_1	PTPN6	null	null	14	0.508723	0.00450551	Yes
	row_2	IGHM	null	null	15	0.505487	0.00723031	Yes
	row_3	CD74	null	null	25	0.393827	0.00930151	Yes
	row_4	IL2	null	null	36	0.348102	0.0113001	Yes
	row_5	IGHD	null	null	38	0.338596	0.0139523	Yes
	row_6	LAG3	null	null	43	0.309444	0.0163866	Yes
	row_7	LTA	null	null	44	0.307922	0.0191114	Yes
	row_8	B2M	null	null	47	0.298933	0.0216909	Yes
	row_9	TAB2	null	null	49	0.28845	0.0243431	Yes
	row_10	RASGRP1	null	null	50	0.285283	0.0270679	Yes
	row_11	THY1	null	null	77	0.258867	0.0279045	Yes
	row_12	PRKCB	null	null	81	0.254172	0.0304114	Yes
	row_13	TRBC1	null	null	84	0.25158	0.032991	Yes
	row_14	TRDC	null	null	90	0.247326	0.0353527	Yes
	row_15	MAPKAPK3	null	null	91	0.247297	0.0380775	Yes
	row_16	HAVCR2	null	null	92	0.245061	0.0408023	Yes
	row_17	TGFB1	null	null	115	0.228753	0.0419294	Yes
	row_18	IFNG	null	null	140	0.213039	0.0429113	Yes
	row_19	CRTAM	null	null	148	0.21125	0.0451277	Yes
	row_20	PSME2	null	null	158	0.206303	0.0471989	Yes
	row_21	PSMB10	null	null	199	0.190894	0.0470189	Yes
	row_22	CSK	null	null	234	0.179586	0.0472745	Yes
	row_23	IL27RA	null	null	237	0.179496	0.0498541	Yes
	row_24	CARD11	null	null	254	0.176759	0.0514169	Yes
	row_25	ARPC2	null	null	267	0.17447	0.0532702	Yes
	row_26	TXK	null	null	274	0.173026	0.0555593	Yes
	row_27	SIN3A	null	null	321	0.163838	0.0549435	Yes
	row_28	PSMC2	null	null	349	0.159344	0.0557075	Yes
	row_29	PDPK1	null	null	359	0.157034	0.0577787	Yes
	row_30	RELB	null	null	373	0.153832	0.0595594	Yes
	row_31	LAT	null	null	376	0.15356	0.062139	Yes
	row_32	PTPRC	null	null	396	0.150245	0.063484	Yes
	row_33	CRK	null	null	398	0.149705	0.0661362	Yes
	row_34	ARPC4	null	null	403	0.14807	0.0685705	Yes
	row_35	PAK2	null	null	420	0.145436	0.0701333	Yes
	row_36	RAF1	null	null	432	0.143933	0.0720593	Yes
	row_37	ZBTB1	null	null	504	0.135606	0.0696279	Yes
	row_38	TANK	null	null	514	0.135138	0.0716991	Yes
	row_39	CREBBP	null	null	524	0.133855	0.0737703	Yes
	row_40	NCK1	null	null	572	0.128985	0.0730819	Yes
	row_41	JAK3	null	null	587	0.127199	0.07479	Yes
	row_42	ABI1	null	null	610	0.124674	0.0759171	Yes
	row_43	ACTB	null	null	626	0.122391	0.0775526	Yes
	row_44	PSMB3	null	null	639	0.121059	0.0794059	Yes
	row_45	PSMB9	null	null	641	0.120878	0.0820581	Yes
	row_46	MYO1G	null	null	659	0.11934	0.0835483	Yes
	row_47	PSMD8	null	null	703	0.116349	0.0831504	Yes
	row_48	PSMD4	null	null	737	0.114299	0.0834787	Yes
	row_49	IL6ST	null	null	768	0.111689	0.0840248	Yes
	row_50	CYFIP1	null	null	785	0.110821	0.0855877	Yes
	row_51	PSMA5	null	null	833	0.108415	0.0848992	Yes
	row_52	LSM14A	null	null	871	0.10536	0.084937	Yes
	row_53	RARA	null	null	876	0.105154	0.0873714	Yes
	row_54	HCK	null	null	903	0.103825	0.088208	Yes
	row_55	LAX1	null	null	937	0.10144	0.0885363	Yes
	row_56	ITGB2	null	null	946	0.10084	0.0906801	Yes
	row_57	NFKB1	null	null	1004	0.0977953	0.0892654	Yes
	row_58	MAPKAPK2	null	null	1042	0.0956479	0.0893033	Yes
	row_59	PSMA6	null	null	1044	0.0955559	0.0919554	Yes
	row_60	BTRC	null	null	1055	0.0951227	0.093954	Yes
	row_61	WIPF2	null	null	1106	0.0933453	0.0930477	Yes
	row_62	PSMB4	null	null	1162	0.0910222	0.0917783	Yes
	row_63	TNIP1	null	null	1178	0.0900983	0.0934138	Yes
	row_64	RAC1	null	null	1180	0.0900313	0.096066	Yes
	row_65	PRKACA	null	null	1268	0.0862981	0.0924727	Yes
	row_66	PLSCR1	null	null	1275	0.0861234	0.0947617	Yes
	row_67	PSMA3	null	null	1285	0.0860015	0.0968329	Yes
	row_68	VAMP8	null	null	1293	0.0856317	0.0990494	Yes
	row_69	PTEN	null	null	1310	0.0847436	0.100612	Yes
	row_70	BRK1	null	null	1313	0.0846721	0.103192	Yes
	row_71	CYFIP2	null	null	1325	0.0842436	0.105118	Yes
	row_72	RPS6KA3	null	null	1344	0.0834717	0.106535	Yes
	row_73	PSMB6	null	null	1361	0.0828239	0.108098	Yes
	row_74	LCK	null	null	1383	0.0819146	0.109298	Yes
	row_75	ACTR3	null	null	1385	0.0818185	0.11195	Yes
	row_76	PTPRJ	null	null	1400	0.0815542	0.113658	Yes
	row_77	UBE2K	null	null	1401	0.0814867	0.116383	Yes
	row_78	EXOSC3	null	null	1422	0.0809036	0.117655	Yes
	row_79	EP300	null	null	1425	0.0808632	0.120235	Yes
	row_80	INPP5D	null	null	1566	0.0752073	0.112793	Yes
	row_81	CTSS	null	null	1569	0.0751823	0.115372	Yes
	row_82	CHUK	null	null	1609	0.0738872	0.115265	Yes
	row_83	PSMC5	null	null	1639	0.0727915	0.115884	Yes
	row_84	RIPK2	null	null	1687	0.0714421	0.115195	Yes
	row_85	SRC	null	null	1690	0.071326	0.117775	Yes
	row_86	C1QBP	null	null	1810	0.0680895	0.111858	Yes
	row_87	CYLD	null	null	1849	0.0672667	0.111823	Yes
	row_88	TRAF3	null	null	1887	0.066291	0.11186	Yes
	row_89	WASL	null	null	1928	0.0650709	0.11168	Yes
	row_90	PSMC4	null	null	1929	0.0650464	0.114405	Yes
	row_91	UBE2D3	null	null	1951	0.0644669	0.115605	Yes
	row_92	LAT2	null	null	1974	0.0636236	0.116732	Yes
	row_93	BIRC3	null	null	1993	0.0630218	0.11815	Yes
	row_94	FCER1G	null	null	2004	0.0625746	0.120148	Yes
	row_95	PSMD11	null	null	2036	0.0615784	0.120622	Yes
	row_96	LIMK1	null	null	2037	0.0615678	0.123347	Yes
	row_97	AIM2	null	null	2064	0.0607541	0.124183	Yes
	row_98	GRB2	null	null	2073	0.0604653	0.126327	Yes
	row_99	ARPC1A	null	null	2129	0.0593855	0.125058	Yes
	row_100	PLEKHA1	null	null	2161	0.0586219	0.125531	Yes
	row_101	LCP2	null	null	2229	0.057032	0.12339	Yes
	row_102	IRAK4	null	null	2256	0.0563783	0.124227	Yes
	row_103	STOML2	null	null	2360	0.0539477	0.119472	Yes
	row_104	IKBKE	null	null	2479	0.0510938	0.113627	Yes
	row_105	PSMA2	null	null	2550	0.0495592	0.111268	Yes
	row_106	PHB	null	null	2606	0.048117	0.109999	Yes
	row_107	ARPC1B	null	null	2722	0.0455515	0.104372	Yes
	row_108	NRAS	null	null	2750	0.0447357	0.105136	Yes
	row_109	KLHL6	null	null	2774	0.0442317	0.106191	Yes
	row_110	PSMD13	null	null	2836	0.0431216	0.104486	Yes
	row_111	PSMD12	null	null	2903	0.0417975	0.102417	Yes
	row_112	VAV1	null	null	2939	0.041137	0.102601	Yes
	row_113	DENND1B	null	null	2950	0.0409411	0.104599	Yes
	row_114	GRAP2	null	null	2969	0.0405629	0.106017	Yes
	row_115	POLR3G	null	null	3021	0.0396691	0.105038	Yes
	row_116	PIK3R1	null	null	3078	0.0386509	0.103696	Yes
	row_117	CD36	null	null	3083	0.0385213	0.10613	Yes
	row_118	SLC11A1	null	null	3119	0.0378875	0.106313	Yes
	row_119	PRKCQ	null	null	3126	0.0377616	0.108602	Yes
	row_120	SIRT1	null	null	3134	0.037692	0.110819	Yes
	row_121	FBXW11	null	null	3138	0.0376668	0.113326	Yes
	row_122	PSMB1	null	null	3155	0.0374067	0.114888	Yes
	row_123	PSMD7	null	null	3180	0.0369185	0.11587	Yes
	row_124	PSMA4	null	null	3230	0.0357881	0.115037	Yes
	row_125	MED1	null	null	3246	0.0355744	0.116672	Yes
	row_126	ITK	null	null	3265	0.0352942	0.11809	Yes
	row_127	VAV2	null	null	3267	0.0352611	0.120742	Yes
	row_128	SPG21	null	null	3287	0.0349157	0.122087	Yes
	row_129	PRKD2	null	null	3325	0.0342708	0.122125	Yes
	row_130	POLR3B	null	null	3327	0.0342427	0.124777	Yes
	row_131	PSMC6	null	null	3346	0.0339013	0.126194	Yes
	row_132	PSMB7	null	null	3374	0.0333938	0.126958	Yes
	row_133	PYCARD	null	null	3388	0.0332445	0.128739	Yes
	row_134	TBK1	null	null	3430	0.0326017	0.128486	Yes
	row_135	GPLD1	null	null	3474	0.0318811	0.128089	Yes
	row_136	STK11	null	null	3507	0.0314709	0.128489	Yes
	row_137	PSME3	null	null	3535	0.031088	0.129253	Yes
	row_138	PLCG2	null	null	3568	0.0305571	0.129654	Yes
	row_139	CD3D	null	null	3597	0.0301343	0.130346	Yes
	row_140	SKAP2	null	null	3617	0.0299266	0.131691	Yes
	row_141	UBE2V1	null	null	3653	0.029359	0.131874	Yes
	row_142	NFATC2	null	null	3698	0.0288648	0.131403	Yes
	row_143	CD28	null	null	3750	0.0282023	0.130424	Yes
	row_144	LAMP1	null	null	3756	0.0281064	0.132786	Yes
	row_145	KRAS	null	null	3791	0.0277054	0.133042	Yes
	row_146	RPS6KA5	null	null	3836	0.0269656	0.132571	Yes
	row_147	SOCS5	null	null	3908	0.0259181	0.13014	Yes
	row_148	PSMC1	null	null	3927	0.0256777	0.131557	Yes
	row_149	PSMA7	null	null	3942	0.0254819	0.133265	Yes
	row_150	PSME1	null	null	4061	0.0239552	0.127421	Yes
	row_151	TRAF2	null	null	4139	0.0230297	0.124554	Yes
	row_152	CD40	null	null	4164	0.022729	0.125536	Yes
	row_153	TNIP3	null	null	4193	0.0224134	0.126227	Yes
	row_154	TNFRSF14	null	null	4201	0.0223302	0.128444	Yes
	row_155	UNC93B1	null	null	4213	0.0221409	0.130369	Yes
	row_156	AP1G1	null	null	4246	0.0217655	0.13077	Yes
	row_157	IL23R	null	null	4264	0.0215775	0.132261	Yes
	row_158	NLRC5	null	null	4298	0.0211593	0.132589	Yes
	row_159	CD79B	null	null	4317	0.0208739	0.134007	Yes
	row_160	IFNK	null	null	4346	0.0205379	0.134698	Yes
	row_161	RELA	null	null	4403	0.0199842	0.133356	Yes
	row_162	ITCH	null	null	4421	0.0197659	0.134846	Yes
	row_163	MYD88	null	null	4436	0.0195632	0.136554	Yes
	row_164	NCKAP1L	null	null	4458	0.0192971	0.137754	Yes
	row_165	POLR3F	null	null	4556	0.0181928	0.133434	Yes
	row_166	ADAM8	null	null	4571	0.0179919	0.135143	Yes
	row_167	PSMA1	null	null	4609	0.0176381	0.13518	Yes
	row_168	TNIP2	null	null	4615	0.0175402	0.137542	Yes
	row_169	PAG1	null	null	4655	0.017205	0.137435	Yes
	row_170	PIK3CA	null	null	4668	0.0169643	0.139288	Yes
	row_171	TRAF6	null	null	4701	0.0166301	0.139689	Yes
	row_172	TIRAP	null	null	4742	0.0160722	0.139509	Yes
	row_173	ADORA2B	null	null	4748	0.0160431	0.14187	Yes
	row_174	MYO1C	null	null	4757	0.0159206	0.144014	Yes
	row_175	NCKAP1	null	null	4810	0.0153946	0.142963	Yes
	row_176	PRKCD	null	null	4853	0.014974	0.142637	Yes
	row_177	KLRK1	null	null	4862	0.0148661	0.144781	Yes
	row_178	RSAD2	null	null	4925	0.0142765	0.143004	Yes
	row_179	CDC42	null	null	4939	0.0141984	0.144784	Yes
	row_180	PSMC3	null	null	4953	0.0140447	0.146565	Yes
	row_181	ELMO2	null	null	5103	0.0127894	0.138469	No
	row_182	SUSD4	null	null	5133	0.0125376	0.139088	No
	row_183	TICAM1	null	null	5160	0.0123902	0.139925	No
	row_184	CADM1	null	null	5161	0.01239	0.142649	No
	row_185	BLK	null	null	5332	0.0111328	0.133028	No
	row_186	ARPC3	null	null	5355	0.0109718	0.134156	No
	row_187	PSMD6	null	null	5396	0.0107151	0.133975	No
	row_188	FYN	null	null	5423	0.0105934	0.134812	No
	row_189	HSP90B1	null	null	5450	0.0103833	0.135649	No
	row_190	LGMN	null	null	5470	0.0101999	0.136994	No
	row_191	MYO10	null	null	5517	0.00982505	0.136378	No
	row_192	RBCK1	null	null	5528	0.00976472	0.138376	No
	row_193	MAVS	null	null	5576	0.00938512	0.137688	No
	row_194	C2	null	null	5624	0.00903798	0.137	No
	row_195	STAT5B	null	null	5655	0.00885068	0.137546	No
	row_196	RNF31	null	null	5889	0.00719656	0.12335	No
	row_197	ARPC5	null	null	5900	0.00710281	0.125348	No
	row_198	TAB3	null	null	5930	0.00693512	0.125967	No
	row_199	TGFB2	null	null	5946	0.00681601	0.127603	No
	row_200	STAT6	null	null	5968	0.00665846	0.128802	No
	row_201	GATA3	null	null	6118	0.00558536	0.120706	No
	row_202	EIF2AK4	null	null	6140	0.00539135	0.121906	No
	row_203	TAB1	null	null	6282	0.00440912	0.114391	No
	row_204	ACTR2	null	null	6304	0.00423903	0.115591	No
	row_205	CTLA4	null	null	6363	0.00388191	0.114104	No
	row_206	C8G	null	null	6442	0.00338597	0.111164	No
	row_207	UBA52	null	null	6579	0.00227214	0.104012	No
	row_208	PLCG1	null	null	6608	0.00201148	0.104704	No
	row_209	VAMP7	null	null	6687	0.00137654	0.101764	No
	row_210	PSEN1	null	null	6723	0.0010587	0.101947	No
	row_211	CCL5	null	null	6760	0.000759457	0.102058	No
	row_212	PSMD9	null	null	6814	0.000246392	0.100933	No
	row_213	IL23A	null	null	6820	0.000153746	0.103295	No
	row_214	IKBKB	null	null	6873	-0.00034893	0.102244	No
	row_215	TLR3	null	null	6964	-0.0011512	0.0984324	No
	row_216	TBX21	null	null	7010	-0.00130965	0.0978892	No
	row_217	UBE2D1	null	null	7026	-0.00134148	0.0995247	No
	row_218	PRKCZ	null	null	7073	-0.00141449	0.0989089	No
	row_219	ZAP70	null	null	7125	-0.00149939	0.09793	No
	row_220	MASP2	null	null	7139	-0.00152403	0.0997107	No
	row_221	TLR9	null	null	7443	-0.00198115	0.0804312	No
	row_222	GBP5	null	null	7558	-0.00216723	0.0748771	No
	row_223	LY96	null	null	7584	-0.00220747	0.0757863	No
	row_224	BTK	null	null	7596	-0.00222456	0.0777123	No
	row_225	CACNB4	null	null	7614	-0.00226163	0.0792025	No
	row_226	IL1B	null	null	7621	-0.00228185	0.0814916	No
	row_227	PLA2G6	null	null	7735	-0.0024653	0.0760101	No
	row_228	CD226	null	null	7768	-0.00253376	0.076411	No
	row_229	ICAM2	null	null	7770	-0.00253588	0.0790632	No
	row_230	WASF2	null	null	7772	-0.00253775	0.0817154	No
	row_231	PSMB11	null	null	7866	-0.0027118	0.0776864	No
	row_232	CD4	null	null	7870	-0.00271986	0.0801933	No
	row_233	IKBKG	null	null	7910	-0.00279516	0.0800859	No
	row_234	PDE4B	null	null	7945	-0.00286459	0.0803415	No
	row_235	TRIM6	null	null	7991	-0.00296213	0.0797983	No
	row_236	FYB	null	null	8044	-0.00306889	0.0787468	No
	row_237	PSMB8	null	null	8121	-0.00324501	0.0759524	No
	row_238	C4B	null	null	8130	-0.00325556	0.0780962	No
	row_239	COLEC11	null	null	8167	-0.00334882	0.0782066	No
	row_240	CD14	null	null	8336	-0.00376144	0.068731	No
	row_241	PIK3CB	null	null	8376	-0.00389543	0.0686235	No
	row_242	MYB	null	null	8396	-0.00394739	0.0699685	No
	row_243	VAV3	null	null	8445	-0.00410389	0.0692074	No
	row_244	FOXP3	null	null	8528	-0.00436182	0.0659773	No
	row_245	IL4	null	null	8600	-0.00461416	0.0635459	No
	row_246	STX7	null	null	8667	-0.0048182	0.0614777	No
	row_247	TLR6	null	null	8691	-0.00488036	0.0625322	No
	row_248	TNFRSF13C	null	null	8738	-0.00505277	0.0619164	No
	row_249	CFP	null	null	8798	-0.00523137	0.0603565	No
	row_250	KRT1	null	null	8872	-0.00548535	0.0577799	No
	row_251	PSMA8	null	null	8942	-0.00575093	0.0554938	No
	row_252	LIME1	null	null	9062	-0.00629608	0.0495766	No
	row_253	KLK7	null	null	9127	-0.00653049	0.0476537	No
	row_254	RIPK1	null	null	9188	-0.00684793	0.0460212	No
	row_255	BCAR1	null	null	9318	-0.00756087	0.0393778	No
	row_256	S100A14	null	null	9461	-0.00832612	0.0317903	No
	row_257	CNPY3	null	null	9465	-0.00836798	0.0342972	No
	row_258	PRKCE	null	null	9512	-0.00862569	0.0336814	No
	row_259	IFIH1	null	null	9538	-0.00879174	0.0345907	No
	row_260	ABL1	null	null	9621	-0.00946212	0.0313605	No
	row_261	NOD1	null	null	9624	-0.00948691	0.03394	No
	row_262	IRAK1	null	null	9649	-0.00962828	0.0349219	No
	row_263	PSMD3	null	null	9670	-0.00973531	0.0361943	No
	row_264	ANXA1	null	null	9714	-0.0100252	0.0357963	No
	row_265	YES1	null	null	9751	-0.0103003	0.0359068	No
	row_266	DDX58	null	null	9794	-0.0106003	0.0355815	No
	row_267	GAB2	null	null	9843	-0.0109069	0.0348204	No
	row_268	PIK3AP1	null	null	9861	-0.0110114	0.0363106	No
	row_269	CLU	null	null	9933	-0.0115498	0.0338793	No
	row_270	PSMD2	null	null	10038	-0.012349	0.0290514	No
	row_271	MASP1	null	null	10059	-0.0124445	0.0303238	No
	row_272	WIPF1	null	null	10215	-0.0135535	0.0217922	No
	row_273	CUL1	null	null	10218	-0.013568	0.0243718	No
	row_274	IRF3	null	null	10250	-0.0138181	0.0248453	No
	row_275	IRAK2	null	null	10261	-0.0139348	0.0268439	No
	row_276	PVR	null	null	10368	-0.0148313	0.0218708	No
	row_277	HMGB1	null	null	10390	-0.0150431	0.0230705	No
	row_278	PLD2	null	null	10430	-0.0154512	0.0229631	No
	row_279	PIK3R2	null	null	10447	-0.0156126	0.0245259	No
	row_280	NCKIPSD	null	null	10509	-0.016305	0.0228208	No
	row_281	XBP1	null	null	10599	-0.0171837	0.0190823	No
	row_282	FADD	null	null	10677	-0.0180475	0.0162152	No
	row_283	CCR7	null	null	10698	-0.0183105	0.0174876	No
	row_284	PSMD5	null	null	10727	-0.0186593	0.018179	No
	row_285	CD80	null	null	10823	-0.0197512	0.0140047	No
	row_286	CD46	null	null	10936	-0.0211098	0.00859589	No
	row_287	SPPL3	null	null	11031	-0.022386	0.00449425	No
	row_288	PAK1	null	null	11065	-0.0227904	0.00482253	No
	row_289	CD3G	null	null	11073	-0.0228871	0.00703897	No
	row_290	PAXIP1	null	null	11126	-0.023432	0.00598745	No
	row_291	PDE4D	null	null	11151	-0.0238045	0.00696932	No
	row_292	HRAS	null	null	11174	-0.0241987	0.00809644	No
	row_293	PGLYRP1	null	null	11317	-0.0262247	0.000508964	No
	row_294	PSMD1	null	null	11476	-0.0284265	-0.00824046	No
	row_295	CCR2	null	null	11527	-0.029315	-0.00914675	No
	row_296	LYN	null	null	11563	-0.0298378	-0.00896371	No
	row_297	PIK3C3	null	null	11629	-0.0311115	-0.0109593	No
	row_298	PGLYRP2	null	null	11671	-0.0316249	-0.011212	No
	row_299	ADA	null	null	11676	-0.0316492	-0.0087777	No
	row_300	PSMD14	null	null	11699	-0.0320992	-0.00765058	No
	row_301	MAP2K6	null	null	11762	-0.0331116	-0.00942833	No
	row_302	MSH6	null	null	11771	-0.0332991	-0.00728451	No
	row_303	PSME4	null	null	11880	-0.035627	-0.0124028	No
	row_304	PSMB2	null	null	11981	-0.0378257	-0.0169402	No
	row_305	FZD5	null	null	12049	-0.0396038	-0.0190811	No
	row_306	TEC	null	null	12107	-0.0408803	-0.0204957	No
	row_307	CASP8	null	null	12140	-0.041628	-0.0200948	No
	row_308	THEMIS	null	null	12155	-0.0419939	-0.0183867	No
	row_309	MAP3K1	null	null	12183	-0.0427671	-0.0176227	No
	row_310	MB21D1	null	null	12204	-0.0433691	-0.0163503	No
	row_311	PTK2	null	null	12252	-0.0448365	-0.0170388	No
	row_312	SNX4	null	null	12443	-0.0497176	-0.0281121	No
	row_313	MAP3K7	null	null	12501	-0.0513043	-0.0295267	No
	row_314	ELMO1	null	null	12602	-0.0542934	-0.0340641	No
	row_315	UBB	null	null	12705	-0.0581339	-0.0387467	No
	row_316	WAS	null	null	12716	-0.0584854	-0.0367481	No
	row_317	MAPK1	null	null	12807	-0.0622375	-0.0405593	No
	row_318	PIK3R4	null	null	12812	-0.0624051	-0.038125	No
	row_319	TNFRSF21	null	null	12838	-0.0632649	-0.0372157	No
	row_320	PSMD10	null	null	12860	-0.0639105	-0.036016	No
	row_321	RFTN1	null	null	12900	-0.0654552	-0.0361234	No
	row_322	HSPD1	null	null	12926	-0.0666471	-0.0352142	No
	row_323	POLR3D	null	null	13000	-0.069388	-0.0377907	No
	row_324	UNG	null	null	13045	-0.0724766	-0.0382613	No
	row_325	CD3E	null	null	13059	-0.0730001	-0.0364806	No
	row_326	RPS27A	null	null	13072	-0.0736005	-0.0346272	No
	row_327	UBE2N	null	null	13091	-0.0742644	-0.0332096	No
	row_328	MAPK3	null	null	13145	-0.0771227	-0.0343338	No
	row_329	SKAP1	null	null	13154	-0.077477	-0.03219	No
	row_330	POLR3C	null	null	13164	-0.0780084	-0.0301188	No
	row_331	IRF7	null	null	13248	-0.0833806	-0.0334216	No
	row_332	SASH3	null	null	13306	-0.086916	-0.0348362	No
	row_333	BIRC2	null	null	13314	-0.0880334	-0.0326198	No
	row_334	IL12RB1	null	null	13355	-0.092176	-0.0327998	No
	row_335	TMEM173	null	null	13361	-0.0927907	-0.0304381	No
	row_336	PSMB5	null	null	13436	-0.101248	-0.0330873	No
	row_337	TRAC	null	null	13455	-0.102655	-0.0316697	No
	row_338	PSMF1	null	null	13496	-0.105989	-0.0318498	No
	row_339	CD247	null	null	13541	-0.113007	-0.0323204	No
	row_340	HSP90AA1	null	null	13563	-0.115258	-0.0311206	No
	row_341	SLA2	null	null	13590	-0.117995	-0.030284	No
	row_342	TRAT1	null	null	13638	-0.123081	-0.0309724	No
	row_343	CTSB	null	null	13669	-0.129237	-0.0304263	No
	row_344	LGALS9	null	null	13678	-0.130573	-0.0282824	No
	row_345	PTAFR	null	null	13680	-0.130783	-0.0256303	No
	row_346	F2RL1	null	null	13689	-0.131861	-0.0234864	No
	row_347	CD79A	null	null	13786	-0.151024	-0.0277333	No
	row_348	MALT1	null	null	13797	-0.154432	-0.0257348	No
	row_349	NR4A3	null	null	13805	-0.156779	-0.0235183	No
	row_350	BAX	null	null	13832	-0.163882	-0.0226817	No
	row_351	PRKACB	null	null	13861	-0.173012	-0.0219903	No
	row_352	CLCF1	null	null	13865	-0.174011	-0.0194834	No
	row_353	BCL10	null	null	13894	-0.18677	-0.018792	No
	row_354	MIF	null	null	13896	-0.188114	-0.0161398	No
	row_355	BAIAP2	null	null	13912	-0.195331	-0.0145043	No
	row_356	TNF	null	null	13934	-0.207601	-0.0133046	No
	row_357	RPS19	null	null	13941	-0.212425	-0.0110155	No
	row_358	ACTG1	null	null	13957	-0.217816	-0.00938004	No
	row_359	HSP90AB1	null	null	13980	-0.236544	-0.00825292	No
	row_360	IL13	null	null	14003	-0.255305	-0.0071258	No
	row_361	PIK3CD	null	null	14013	-0.268829	-0.0050546	No
	row_362	TNFAIP3	null	null	14015	-0.27153	-0.00240243	No
	row_363	HMGB2	null	null	14048	-0.312408	-0.00200152	No
	row_364	NFKBIA	null	null	14069	-0.343423	-0.000729161	No
	row_365	BCL2	null	null	14087	-0.381506	0.000761066	No
	row_366	UBC	null	null	14110	-0.463229	0.00188819	No

## Sheet: 3f
		Xcl1 mRNA (fold)			Gzmc mRNA (fold)
	DETC population	4-1BBlo	4-1BBhi		4-1BBlo	4-1BBhi
		0.5997	1.82909		0.625	9.25
		1.13193	2.05397		2.75	16
		0.817091	2.6087		0	27.625
		1.36432	2.78861		0.5	18.5
		1.08696	2.31634		1.125	45.5
		0.643917	1.31379		1.21885	25.2888
		1.61071	1.62955		1.20891	14.3366
		1.08728	1.48078		1.09671	10.0267
		0.658092	1.16392		0.475539	9.66422

## Sheet: 3g
		Xcl1 mRNA (fold)			Gzmc mRNA (fold)			Ptpn6 mRNA (fold)			Rps27 mRNA (fold)			Rps29 mRNA (fold)			Egr1 mRNA (fold)
	Treatment	Isotype	α-Skint1		Isotype	α-Skint1		Isotype	α-Skint1		Isotype	a-Skint1		Isotype	a-Skint1		Isotype	a-Skint1
		0.592351	0.698471		0.484506	0.833193		0.760903	0.897411		1.05346	1.13399		0.98077	1.22263		0.826064	1.28547
		0.92208	1.04344		1.59217	0.650213		1.47217	0.633796		1.01202	1.34817		1.03716	1.22051		1.49642	1.53331
		0.949521	0.257613		0.846393	0.310594		0.693973	0.843883		1.07077	1.17676		0.99614	1.09214		0.827684	0.420327
		1.53605	0.530308		1.07693	0.442428		1.07295	0.450921		0.863757	1.53208		0.985926	2.46259		0.849831	2.98796
		0.753726	0.440976		1.02406	0.439017		1.1666	0.48702		0.874319	1.60921		0.436606	2.53856		0.740621	2.90742
		0.872587	0.321592		1.16468	0.441703		1.09488	0.439012		0.567083	1.57562		0.056439	2.30721		0.696626	4.19602
		0.823576	0.350449		0.885526	0.354394		0.775345	0.549989		1.08131	1.78666		0.65741	2.77366		0.810076	1.33743
		1.45403	0.474605		1.12386	0.519403		0.980031	0.411657		1.23078	1.89218		1.69096	3.84144		1.93346	2.20627
		1.09608			0.801876			0.983148			1.24651			2.15858			0.81922

## Sheet: 3h
		Cluster 0				Cluster 1
	Gene	avg_logFC Skint1 Ab/isotype	-log10 P value		Gene	avg_logFC Skint1 Ab/isotype	-log10 P value
	Xcl1	-0.509635	13.5955		Xcl1	-0.57708	8.91562
	Hspa1b	-0.421735	14.5212		Ptpn6	-0.376955	19.1522
	Hspa1a	-0.418519	13.8753		Uba52	-0.318358	36.256
	Ptpn6	-0.4151	41.1242		Tnfrsf9	-0.226219	4.45741
	Pltp	-0.282316	26.3651		Pltp	-0.208646	6.02129
	Hsph1	-0.275796	11.8051		Unc5b	-0.201315	4.68948
	Uba52	-0.269087	33.5745		Tnfrsf13b	-0.190828	3.49946
	Ctla2a	-0.26646	33.3709		Gem	-0.186749	6.90131
	Spty2d1	-0.258941	9.44947		Sep-07	-0.179947	6.88347
	Trdc	-0.255823	55.5947		Trbc1	-0.172246	5.73241
	Tnfrsf9	-0.245444	5.10415		Ctnnbl1	-0.168178	3.33154
	Tnfrsf13b	-0.242512	19.5937		Ighm	-0.167566	3.40726
	AC160336.1	-0.241832	8.94577		Trdv4	-0.163819	4.17802
	Hspa5	-0.216109	6.78647		Ets1	-0.162851	2.94059
	Trbc1	-0.212881	16.2763		Syncrip	-0.160998	2.14773
	Trdv4	-0.211683	13.1619		Sytl3	-0.159298	3.1164
	Ctnnbl1	-0.211544	14.848		Bin1	-0.158882	1.56429
	Sept7	-0.207111	12.984		Gstm5	-0.155688	1.9851
	Anxa2	-0.204586	12.0786		Rcn3	-0.154952	6.7575
	Cd247	-0.194775	20.2343		Nrcam	-0.154709	2.4617
	Ctla2b	-0.189207	6.89419		Tmem154	-0.15307	2.64759
	Gm10076	-0.18566	12.0365		Grcc10	-0.150925	1.75656
	Nrgn	-0.181644	4.44194		Gstp1	-0.148074	2.90196
	Hist1h2ap	-0.179308	4.78407		Il12rb2	-0.147041	2.33698
	Rap1a	-0.177919	11.5287		Trdc	-0.145785	11.4089
	Dennd4a	-0.174827	4.66648		Rap1a	-0.144227	3.86435
	Rgs10	-0.171811	9.9504		Pik3r1	-0.144115	2.59951
	Hsp90aa1	-0.171577	2.07391		Macf1	-0.141011	1.9633
	Sept11	-0.166411	5.73796		Trbc2	-0.140581	2.66361
	Hspe1	-0.165941	6.37211		Gcsam	-0.137201	7.49703
	Gstm5	-0.162928	7.03985		Cops4	-0.135628	2.25756
	Unc5b	-0.160865	7.22897		Suz12	-0.135124	1.49137
	Gem	-0.157812	13.5822		Xist	-0.134671	1.32868
	Hspd1	-0.152954	2.41063		Pkp3	-0.131081	2.55873
	Lrmp	-0.150812	7.15435		Nme2	-0.127648	2.74335
	Cxcr6	-0.14914	3.82785		Map2	-0.126496	4.11307
	Grcc10	-0.148856	6.10292		Eif3b	-0.121754	1.39896
	Fam46a	-0.146762	2.63577		Coro1a	-0.119863	1.75948
	Scp2	-0.143944	10.3179		Fam32a	-0.113676	1.65352
	Rel	-0.142069	2.79249		Mettl5	-0.113136	1.53861
	Gcsam	-0.141376	13.3513		Unc119	-0.110286	1.80218
	Rasa2	-0.139222	4.48148		Prkacb	-0.103886	4.62136
	Cd44	-0.137272	2.11977		C030029H02Rik	-0.103199	2.20524
	Gm48236	-0.136604	2.65448		Fermt2	-0.0988982	2.14861
	Rgs2	-0.13607	14.4608		Hook1	-0.0987747	1.30308
	Vgll4	-0.135916	3.24648		Cd3e	0.0511546	1.49218
	Cela1	-0.135764	4.27254		Rpl39	0.0644901	1.32815
	Fam83a	-0.135239	4.25487		Rpl37a	0.0675422	3.43917
	Tmem154	-0.134264	3.33896		Rps11	0.069691	3.13094
	Cops4	-0.134092	6.60415		mt-Cytb	0.0703852	3.50027
	Pik3r1	-0.131868	2.89668		Fcer1g	0.0722941	3.10884
	Ptprcap	-0.130551	4.01648		Rps16	0.0734177	3.15989
	Atp1b1	-0.128224	1.74051		Fth1	0.0736688	4.65877
	Ubb	-0.127717	7.40162		Rpl38	0.0798971	4.84143
	Pld3	-0.12749	3.11554		Rpl35a	0.0801001	4.53471
	Gm8797	-0.127168	5.00262		Rpl21	0.0808844	4.51838
	Tspan2	-0.126347	3.06403		Rpl37	0.0816055	4.86107
	Nme2	-0.125501	6.42958		S100a4	0.0888378	6.10736
	Il12rb2	-0.125225	2.94217		Rps21	0.0894045	6.18061
	Zap70	-0.124727	3.48469		Rps10	0.0896128	6.13621
	Hdac7	-0.122982	4.14672		Rpl22	0.0950547	3.73341
	Ly6g5b	-0.121928	1.69746		Serf2	0.0960725	2.95395
	Slc25a5	-0.121149	3.45374		Tmsb10	0.099524	8.23719
	Eif5	-0.120697	3.45086		Rps28	0.104061	5.97727
	Scin	-0.119403	2.31803		Rps27	0.104734	10.1277
	Gstp1	-0.117869	3.05185		Cd52	0.108073	4.78742
	Tespa1	-0.117036	1.83721		Rps29	0.123088	17.6358
	Rab27a	-0.116016	2.70782		Junb	0.133638	1.47074
	Map2	-0.115781	6.19504		S100a6	0.141528	20.0154
	Prkacb	-0.114709	8.46318		Lgals1	0.147425	5.41417
	Slc16a10	-0.114505	5.34375		Cd7	0.155551	19.4173
	Coro2a	-0.114406	4.72492		Crip1	0.170845	15.2492
	Rgs1	-0.114122	4.18509
	Vmp1	-0.113572	2.16109
	Rock1	-0.113372	1.57905
	Dlst	-0.112012	3.56785
	Ddx3x	-0.11201	2.1465
	Rpl29	-0.11157	1.63985
	Erh	-0.1105	4.6316
	Kif1b	-0.109894	2.3318
	Arl5b	-0.108014	2.56249
	Tmsb4x	-0.105803	16.3406
	Iqgap1	-0.102474	1.74377
	Zfp318	-0.101588	1.35282
	Ubr5	-0.0996213	1.87315
	Hsp90ab1	-0.0994142	5.62986
	Tex9	-0.0969173	2.33102
	Rps6ka3	-0.0966124	2.684
	S100a11	-0.0943313	4.83885
	Mbnl2	-0.0940652	1.48004
	Trat1	-0.0913571	3.7744
	Hspa8	-0.0896286	1.88328
	Ahsa1	-0.0886045	1.6298
	Scn1b	-0.0880971	1.55724
	Vim	-0.0876953	5.03779
	Got2	-0.0857921	2.45789
	Dnaja1	-0.083299	1.95609
	Crem	-0.0825123	1.87306
	Capn2	-0.0820233	1.58126
	Srgn	-0.0766401	2.26844
	Fxyd5	-0.0761396	2.858
	Hmgb1	-0.072822	1.57332
	Klrb1f	-0.0724358	2.02335
	C030029H02Rik	-0.0645828	5.04315
	Tinagl1	-0.0572107	4.85449
	Col16a1	-0.053047	1.55152
	mt-Atp6	0.0410441	2.89805
	Rps27a	0.0508754	1.59057
	Rpl9	0.0513576	1.9797
	Rps7	0.0529567	1.97791
	Eif1	0.054197	1.39051
	Rps15a	0.056263	1.90052
	Rpl36	0.0631799	2.67476
	Rpl39	0.0634764	3.64164
	Rpl30	0.0636824	3.97712
	Rps5	0.0647835	3.17395
	Rpl13	0.0670289	6.05458
	Rps10	0.0678731	5.39417
	Rpl8	0.0687795	4.31083
	Rpl27a	0.0717378	6.8722
	Fau	0.0735374	9.98016
	Rps20	0.0736205	4.92933
	Rpl22	0.073744	2.63613
	Rpl34	0.0753601	6.54924
	Rpl38	0.0764687	7.82496
	mt-Cytb	0.077023	11.0009
	Rps11	0.0772218	9.05093
	Malat1	0.0778509	8.81519
	S100a6	0.0780014	7.23345
	Tmsb10	0.0804537	5.38612
	Rpl37	0.0810176	7.11304
	Rps24	0.0831192	11.235
	Rps12	0.0847002	6.2028
	Rps19	0.0883867	5.12065
	Rpl35a	0.0896703	14.9277
	Rpl21	0.0912452	13.4856
	Rps28	0.0913488	8.25595
	Rps16	0.0927196	15.1718
	Ly6e	0.0957566	3.07266
	Rpl37a	0.0959012	17.2505
	Rps21	0.102922	16.6814
	Ftl1	0.10909	1.88202
	Neat1	0.109967	3.90911
	Cd7	0.111394	14.0342
	Hist1h4j	0.113684	3.6511
	Ier5l	0.127178	2.97344
	Btg2	0.13189	7.92941
	Cd52	0.135196	10.7892
	Cebpb	0.136363	2.13849
	Zfp36	0.140586	2.12608
	Rps27	0.14387	37.3763
	Rps29	0.155996	51.1995
	Rgcc	0.157508	9.34302
	Cd69	0.159272	1.7816
	Hist2h4	0.15944	1.88959
	Tcrg-C2	0.170783	2.5031
	Pcp4	0.170892	5.65798
	Bst2	0.183325	7.95074
	Ly6a	0.252793	11.1798
	Ier2	0.287401	20.3739
	Egr1	0.353282	28.0534

## Sheet: 3j
		CD122 gMFI in DETC			CD45RB gMFI in DETC
	Treatment	Isotype	a-Skint1		Isotype	α-Skint1
		1326.9	966.9		518.3	427.3
		1484.9	1228.9		582.3	473.3
		1635.9	1248.9		503.3	405.3
		1391.9	1182.9		582.3	405.3
		1495.9	1183.9		461.3	442.3
		gMFI of relevant FMO control subtracted from raw gMFI values

## Sheet: 3k
	CD45RB gMFI in DETC	Isotype				α-Skint1
	WT	271	254	269	210	160	175	169	130
	Tac	168	202	175	166	253	201	188	188
	gMFI of FMO control subtracted from raw gMFI values

## Sheet: 3l
		4-1BBhi % of DETC			CD122 gMFI in DETC
	Treatment	WT	Langerin-DTA		WT	Langerin-DTA
		6.17	7.01		619	500
		6.55	7.51		539	613
		8.07	4.1		581	574
		7.61	5.15		683	570
		5.66	4.75		571	614
		13.2			614
		4.86			613
					gMFI of FMO control subtracted from raw gMFI values
