# Supplementary material for: Normality sensing licenses local T cells for innate-like tissue surveillance
Source: Nat Immunol. 2022 Feb 14;23(3):411–22. doi: 10.1038/s41590-021-01124-8 (PMC8901436; doi:10.1038/s41590-021-01124-8)
Supplement: Source Data Extended Data Fig. 4 — Statistical source data. [file 41590_2021_1124_MOESM13_ESM.xlsx]

## Sheet: 4a
		Skint1 mRNA (fold)				Skint2 mRNA (fold)
	Time (hr) post-UVR	0	4	24		0	4	24
		0.881717	0.683659	0.383594		1.07903	0.575786	0.653903
		1.00094	0.749081	0.424848		0.918006	0.600954	0.763714
		1.11734	0.752099	0.364235		1.00297	0.584813	0.317227

## Sheet: 4b
		MHC-IIhi CD86+ % of LC
	Time post-UVR (hr)	0	6	12	24	48
		4.81	17.9	21.75	13.8	30.15
		4.52	15.45	20.75	21.1	33.65
		3.995	14.35	16.35	29.6	26.6

## Sheet: 4c
		CD69 gMFI in DETC
	Time post-UVR (hr)	0	6	12	24	48
		843.8	956.8	1160.3	965.8	805.3
		756.8	1184.3	1057.8	1090.8	798.3
		969.3	1389.8	1389.3	946.8	888.3
	gMFI of FMO control subtracted from qMFI values

## Sheet: 4d
		CD69 gMFI fold change UVR/normal in epidermal TCRgd+ cells
	Strain	WT	Tac	Vg5-/-Vd1-/-	Tac.Skint1tg
		1.25843	0.588502	1.58646	2.33596
		1.3691	1.55851	1.38193	1.97736
		1.53601	0.887411	1.05441	1.58303
		1.21843	0.961135	0.938488	1.8
		1.20975	1.14476	0.943148	1.98774
		1.30185	1.21169	0.634146	2.71881
		1.31033	1.25962	0.89377
		1.79135	1.51679	0.90319
		1.85551	1.06332	0.88712
		1.60518	0.715569	0.878869
		1.84518	0.815634	0.806262
		1.78546	0.917062	1
		1.91132	1.24611	1.25659
		2.06526
		2.1077
		1.37999
		1.86561
		1.62065
		1.36
		1.76831
		1.11557
		1.70073
		1.47222
		1.75066
		2.73818

## Sheet: 4e
	Cxcl2 mRNA (fold)	Isotype										a-Skint1
	Normal	0.437038	1.46092	1.10204	1.33333	0.888889	0.888889	0.888889				0.343729	0.460055	0.272361	0.286304	2.22222	0.888889	1.77778	0.444444
	UVR	0.968319	1.02982	1.90406	2.17378	1.45644	1.59007	7.11111	1.33333	2.22222		0.246426	1.48858	0.52371	0.893896	0.391414	0.777318	2.22222	1.33333	1.33333	0.888889
	Il13 mRNA (fold)	Isotype										a-Skint1
	Normal	0.682171	0.96124	1.14729	1.2093	1.18919	0.612613	1.33333	0.864865			0.496124	1.05426	0.620155	1.27132	1.54955	3.0991	1.26126	1.8018
	UVR	1.45736	0.713178	1.30233	0.465116	0.713178	1.24031	1.51351	1.36937	1.47748		1.02326	2.20155	1.48837	1.45736	1.6124	2.91892	1.87387	1.76577	2.05405
	Havcr2 mRNA (fold)	Isotype										a-Skint1
	Normal	0.661201	0.864192	1.47461	1.33333	0.444444	1.33333	0.888889				0.378149	0.363768	0.245864	0.888889	2.66667	0.888889	1.33333
	UVR	7.45686	6.65586	3.85397	3.13387	3.84077	11.2724	14.6667	9.77778	6.66667	14.6667	3.10928	5.12728	4.24171	5.75882	6.2178	8.31139	9.33333	5.33333	4.44444	8.44444
	Tigit mRNA (fold)	Isotype										a-Skint1
	Normal	0.198327	0.989566	1.81211	0.790698	0.651163	1.11628	1.44186				0.368762	0.624125	0.356198	0.465116	2.13953	0.465116	0.883721
	UVR	16.4444	17.0007	10.3381	9.05486	10.6943	12.2245	19.4419	23.9535	4.37209	29.7674	11.9271	3.35675	7.4882	15.6626	11.195	15.252	25.8605	12.0465	12.6977	15.2558

## Sheet: 4f
	MHCIIhi CD86+ % of LC	Isotype							α-Skint1
	Normal	6.06	16.2	6.12	2.77	0	18.4	10	0	6.22	15.4	2.26	7.29	8.33	26.5
	UVR	33.4	36.4	33.5	25.9	31.4	31.7	42.6	28.4	36.9	31.5	31.6	26.5	20.7	39.8

## Sheet: 4g
	Nur77-GFP gMFI in DETC	Isotype			a-Skint1
	Normal	23.525	30.275	23.525	12.375	17.025	17.475
	UVR	64.175	65.025	54.175	28.625	45.725	44.975
	gMFI from GFP negative control subtracted from gMFI values

## Sheet: 4h
	Nur77-GFP gMFI in DETC	DMSO			PP2
	Normal	35.5	30.175	27.725	12.85	8.525	7.575
	UVR	62.65	59.875	56.125	26.9	27.575	31.025
	gMFI from GFP negative control subtracted from gMFI values
