# Supplementary material for: Normality sensing licenses local T cells for innate-like tissue surveillance
Source: Nat Immunol. 2022 Feb 14;23(3):411–22. doi: 10.1038/s41590-021-01124-8 (PMC8901436; doi:10.1038/s41590-021-01124-8)
Supplement: Source Data Extended Data Fig. 5 — Statistical source data. [file 41590_2021_1124_MOESM14_ESM.xlsx]

## Sheet: 5a
		Tnfrsf9 mRNA (relative)				Tnfrsf18 mRNA (relative)
	Cell population	DETC	LC	KC		DETC	LC	KC
		0.027811	0.00401	0		0.0441696	0.00620929	0.0614595
		0.053337	0.013036	0		0.0376264	0.00839285	0.0683812
		0.078886	0.007649	0		0.0385428	0.00696239	0.0626063
		0.051629	0.008353			0.0400683	0.00521549
		0 values are below limit of detection of qPCR

## Sheet: 5c
	Gzmb mRNA (fold)	WT															Tnfsf9-/-
	Normal	1.38191	1.01304	0.516182	1.34949	0.739376	0.743913	0.954868	0.773598	0.782141	0.49637	1.39846	1.1697	1.11494	0.820532		4.05302	0.260619	0.597551	0.347555	0.413115	1.11526	0.843716	0.700669	0.502967	0.330089	0.643096	0.782667	0.677974	0.577237	0.306578
	UVR	1.36604	1.49827	1.39379	1.64475	1.14611	1.34665	1.33312	2.33107	1.65867	1.9954	2.59372	0.965871	3.77749	2.2714		1.16926	0.681604	0.805647	0.441024	0.686139	1.77229	1.30246	1.30654	1.19868	1.19547	1.1958	1.39005	1.21559	1.3966	1.49947
	Gzmf mRNA (fold)	WT															Tnfsf9-/-
	Normal	2.04638	0.421711	0.826938	1.141	0.563975	0.732043	0.923718	0.753925	0.663562	0.750277	1.09917	0.511003	1.79704	0.84251		2.08022	0.148254	0.386191	0.159177	0.351412	0.569383	0.717246	0.598485	0.661681	0.299405	0.311063	0.424523	0.385837	0.214697	0.132895
	UVR	9.65544	7.88853	9.07299	6.39359	8.46183	3.06618	4.34042	11.1203	10.968	7.51672	6.64752	5.38758	16.1053	6.96276		4.58345	3.12569	4.57596	2.29213	3.91775	7.52336	5.53004	5.17974	6.13072	4.57081	2.36168	3.53457	2.90128	3.06289	4.39173
