# Supplementary material for: Normality sensing licenses local T cells for innate-like tissue surveillance
Source: Nat Immunol. 2022 Feb 14;23(3):411–22. doi: 10.1038/s41590-021-01124-8 (PMC8901436; doi:10.1038/s41590-021-01124-8)
Supplement: Source Data Extended Data Fig. 6 — Statistical source data. [file 41590_2021_1124_MOESM15_ESM.xlsx]

## Sheet: 6b
		Ear thickness increase (%) UVR over normal
	Genotype	WT	Tcrd-/-
		31.5013	55.1613
		34.4186	138.211
		58.4722	50.9687
		34.9476	131.26
		36.5591	84.0625
		46.7742

## Sheet: 6c
		Ear thickness increase (%) UVR over normal
	Genotype	Skint1+/-	Skint1-/-
		38.1418	23.7662
		28.2686	24.559
		47.4026	85.8108
		30.0896	63.8968
		21.4854	52.6902
		15.0421	84.4178
		40.7718	68.7956
		40.5172	99.2793
		31.1409	87.1336
		40.4826	36.4384

## Sheet: 6d
		Ear thickness increase (%) UVR over normal
	Genotype	Skint locus+/-	Skint locus-/-
		37.094	92.7786
		44.7541	66.8863
		34.9398	66.5689
		27.2099	69.7785
			52.6316
